# Supplementary material for: (E)-N-{(E)-2-[(3,5-Dimethylbiphenyl-4-yl)imino]­acenaphthen-1-yl­idene}-2,6-di­methyl-4-phenyl­aniline
Source: Acta Crystallogr Sect E Struct Rep Online. 2011 Dec 21;68(Pt 1):o210. doi: 10.1107/S1600536811054092 (PMC3254544; doi:10.1107/S1600536811054092)
Supplement: Supplementary file 2 [file e-68-0o210-Isup2.hkl]

# 
# h,k,l, Fc-squared, Fo-squared, sigma(Fo-squared) and status flag 
# 
data_I
_shelx_title ' 11 in C2/c' 
_shelx_refln_list_code          4 
_shelx_F_calc_maximum      302.22 
_exptl_crystal_F_000      1144.00 
_reflns_d_resolution_high  0.8255 
 
loop_ 
 _symmetry_equiv_pos_as_xyz 
 'x, y, z' 
 '-x, y, -z+1/2' 
 'x+1/2, y+1/2, z' 
 '-x+1/2, y+1/2, -z+1/2' 
 '-x, -y, -z' 
 'x, -y, z-1/2' 
 '-x+1/2, -y+1/2, -z' 
 'x+1/2, -y+1/2, z-1/2' 
 
_cell_length_a    22.9937 
_cell_length_b     8.6757 
_cell_length_c    18.6522 
_cell_angle_alpha  90.000 
_cell_angle_beta  124.084 
_cell_angle_gamma  90.000 
 
_shelx_F_squared_multiplier     1.000 
 
loop_ 
 _refln_index_h 
 _refln_index_k 
 _refln_index_l 
 _refln_F_squared_calc 
 _refln_F_squared_meas 
 _refln_F_squared_sigma 
 _refln_observed_status 
   2   0   0      734.26      823.99     20.64 o 
   6   0   0       87.65       73.24      4.94 o 
   8   0   0       33.76       47.45      4.63 o 
  10   0   0      568.92      643.98     13.45 o 
  12   0   0       39.90       46.01      7.91 o 
  14   0   0      323.77      281.22     14.19 o 
  16   0   0      576.19      549.18     20.92 o 
  18   0   0      360.04      380.24     19.16 o 
  20   0   0       80.01       83.01     14.91 o 
  22   0   0       98.37      128.36     33.21 o 
   1   1   0     3716.82     3443.42    186.56 o 
   3   1   0      839.01      714.25     13.28 o 
   5   1   0     4877.09     4666.94     49.36 o 
   7   1   0      377.93      303.33      6.84 o 
   9   1   0      610.81      514.85      9.37 o 
  11   1   0      135.98      128.73      5.55 o 
  13   1   0        0.25        1.26      4.33 o 
  15   1   0       13.51       19.91      6.59 o 
  17   1   0      225.43      240.07     12.76 o 
  19   1   0        9.47        0.67      7.81 o 
  21   1   0        3.00       -5.30      8.16 o 
   0   2   0    24582.91    25267.93    334.05 o 
   2   2   0    22163.68    20319.36    190.15 o 
   4   2   0     4875.50     4408.04     43.68 o 
   6   2   0      606.84      529.94      8.55 o 
   8   2   0       52.54       43.07      5.57 o 
  10   2   0      845.83      817.42     15.12 o 
  12   2   0       56.80       46.81      5.49 o 
  14   2   0       30.23       37.95      6.56 o 
  16   2   0       19.57       18.12      7.51 o 
  18   2   0      210.51      230.92     11.44 o 
  20   2   0       11.56        5.15      8.56 o 
  22   2   0       20.65       14.69      9.56 o 
   1   3   0     6891.19     7726.20     74.76 o 
   3   3   0     1159.97     1176.91     14.18 o 
   5   3   0     3900.47     4030.87     41.33 o 
   7   3   0      616.93      659.65     10.17 o 
   9   3   0      182.25      158.53      5.39 o 
  11   3   0       56.40       43.46      5.50 o 
  13   3   0       48.99       25.61      6.99 o 
  15   3   0       15.34       -0.09     11.61 o 
  17   3   0        6.83       -2.94      8.32 o 
  19   3   0        1.79       -7.67      8.96 o 
  21   3   0        0.03       -6.80     10.48 o 
   0   4   0     4064.97     4401.11     63.41 o 
   2   4   0        1.10       62.01      7.91 o 
   4   4   0     1970.85     1808.70     21.20 o 
   6   4   0      516.28      534.74      9.48 o 
   8   4   0       44.27       48.58      4.56 o 
  10   4   0        2.41       -3.93      4.17 o 
  12   4   0        0.13       -7.76      5.17 o 
  14   4   0        4.81      -11.28      7.92 o 
  16   4   0       14.49        1.01      7.68 o 
  18   4   0        9.01        5.19      8.64 o 
  20   4   0       35.01       45.95     12.78 o 
   1   5   0     3098.76     3161.01     34.46 o 
   3   5   0      511.35      600.94     11.51 o 
   5   5   0      343.65      294.28      7.53 o 
   7   5   0       84.71       97.08      5.87 o 
   9   5   0      126.40      136.15      7.22 o 
  11   5   0      163.57      161.20      8.06 o 
  13   5   0      156.57      167.02      9.69 o 
  15   5   0        1.23      -14.22      9.48 o 
  17   5   0        5.17       -4.67     13.07 o 
  19   5   0       32.05       37.21     11.85 o 
   0   6   0      986.04     1018.30     51.93 o 
   2   6   0      183.36      234.65      7.49 o 
   4   6   0      138.42      136.49      7.48 o 
   6   6   0       45.12       54.95      7.26 o 
   8   6   0      224.33      190.55      9.14 o 
  10   6   0      704.77      686.75     14.83 o 
  12   6   0      901.21      882.56     17.95 o 
  14   6   0      201.62      194.02     10.28 o 
  16   6   0       14.93        0.48     11.72 o 
  18   6   0        4.59        1.69     10.49 o 
   1   7   0       13.27       52.38      6.27 o 
   3   7   0      196.11      207.51      8.24 o 
   5   7   0      286.05      258.33      9.02 o 
   7   7   0        0.73       -3.08      5.62 o 
   9   7   0      246.81      241.91     10.21 o 
  11   7   0      343.46      336.35     13.65 o 
  13   7   0      234.47      241.23     12.90 o 
  15   7   0        7.94      -11.78      9.45 o 
  17   7   0        0.08      -18.13     13.00 o 
   0   8   0      818.83      728.69     20.83 o 
   2   8   0     1564.56     1435.13     21.79 o 
   4   8   0      108.01      114.64      8.91 o 
   6   8   0      145.17      132.22      9.27 o 
   8   8   0        2.09      -11.85      7.90 o 
  10   8   0        3.90      -13.32      8.88 o 
  12   8   0        4.38      -12.44      8.29 o 
  14   8   0        8.60       -4.77      9.96 o 
   1   9   0        8.76        8.86      9.72 o 
   3   9   0        5.33        3.38      9.42 o 
   5   9   0      176.45      183.63     16.42 o 
   7   9   0        5.46       -8.64     22.89 o 
   9   9   0        9.86       -4.40     35.46 o 
  11   9   0        0.09      -15.41     16.04 o 
   0  10   0       15.46       26.72     16.10 o 
   2  10   0        2.94        3.81     12.17 o 
   4  10   0       37.68       33.95     14.66 o 
   6  10   0        3.76       -7.41     20.64 o 
 -23   1   1        3.71        1.67      9.27 o 
 -21   1   1        1.84       -9.80      7.57 o 
 -19   1   1       11.75      -10.72      7.35 o 
 -17   1   1        4.49       -8.91      5.94 o 
 -15   1   1       25.18       20.64      5.91 o 
 -13   1   1        0.16       -3.78      3.91 o 
 -11   1   1       79.16       73.65      4.99 o 
  -9   1   1      411.79      454.51      8.41 o 
  -7   1   1      327.68      323.98      7.62 o 
  -5   1   1     7053.51     6973.18     81.42 o 
  -3   1   1      672.36     1858.60     47.12 o 
  -1   1   1    16683.78    14249.13    447.55 o 
   1   1   1     2264.68     3542.81     95.15 o 
   3   1   1      576.08      515.44     19.32 o 
   5   1   1      375.13      390.75      6.02 o 
   7   1   1      632.38      537.71      8.92 o 
   9   1   1      477.07      539.14      8.63 o 
  11   1   1     1194.66     1172.61     17.62 o 
  13   1   1      193.07      171.63      8.04 o 
  15   1   1      483.11      521.51     14.31 o 
  17   1   1       15.95       22.96      8.06 o 
  19   1   1        5.03        7.17      8.26 o 
  21   1   1       19.34       35.78     10.21 o 
 -22   2   1        0.92      -12.46      8.31 o 
 -20   2   1       14.74       18.47      8.60 o 
 -18   2   1       39.05       45.05      8.49 o 
 -16   2   1      361.46      374.94     12.54 o 
 -14   2   1       90.47      123.98      8.41 o 
 -12   2   1      866.99      933.32     15.40 o 
 -10   2   1      682.81      599.37     10.91 o 
  -8   2   1     1321.22     1297.02     17.48 o 
  -6   2   1      336.06      338.74     10.77 o 
  -4   2   1     4649.60     4849.34     47.48 o 
  -2   2   1    91339.14    87629.70    824.21 o 
   0   2   1       73.71       75.45      7.37 o 
   2   2   1     7562.91     7208.20     69.24 o 
   4   2   1      687.22      744.54      9.71 o 
   6   2   1        1.35        1.08      2.07 o 
   8   2   1        3.76       21.06      3.49 o 
  10   2   1      543.59      586.16     12.53 o 
  12   2   1        1.10       12.39      6.03 o 
  14   2   1      797.00      749.92     23.57 o 
  16   2   1      255.25      273.31     11.84 o 
  18   2   1        0.28      -10.84      7.22 o 
  20   2   1        2.96       -7.65      9.30 o 
 -21   3   1       20.31       33.12     11.74 o 
 -19   3   1       20.42        9.26      9.49 o 
 -17   3   1       28.31       27.79      9.15 o 
 -15   3   1       16.38        8.13     10.99 o 
 -13   3   1      255.36      269.99      9.62 o 
 -11   3   1      251.03      283.36     10.65 o 
  -9   3   1      698.58      728.80     11.20 o 
  -7   3   1     2229.85     2232.83     24.99 o 
  -5   3   1      159.81      139.05      4.34 o 
  -3   3   1     1227.39     1172.64     14.11 o 
  -1   3   1    29691.83    30272.78    282.45 o 
   1   3   1     8282.85     7938.12     76.54 o 
   3   3   1       96.40       65.06      3.35 o 
   5   3   1      487.19      535.41      8.56 o 
   7   3   1     1324.13     1357.40     17.16 o 
   9   3   1      133.61      132.49      5.92 o 
  11   3   1      326.09      335.17      9.38 o 
  13   3   1        0.21       -9.70      6.46 o 
  15   3   1       10.52       16.67      7.84 o 
  17   3   1      355.73      370.62     13.74 o 
  19   3   1       29.70       37.14      9.70 o 
  21   3   1       36.02       42.80     12.66 o 
 -22   4   1       16.57        8.49     11.69 o 
 -20   4   1        0.09       -6.73      8.56 o 
 -18   4   1        2.93      -10.61      7.08 o 
 -16   4   1       12.89       -6.83      7.01 o 
 -14   4   1      207.65      178.61      9.76 o 
 -12   4   1        0.43       -9.07      6.05 o 
 -10   4   1       11.68        1.55      4.09 o 
  -8   4   1      632.78      674.70     11.24 o 
  -6   4   1     1176.43     1152.65     15.31 o 
  -4   4   1    10454.24    10172.79     98.60 o 
  -2   4   1      533.19      519.38     12.24 o 
   0   4   1      715.39      772.31     10.96 o 
   2   4   1     1940.86     1834.47     21.25 o 
   4   4   1      978.19      854.88     12.24 o 
   6   4   1      240.41      257.77      6.53 o 
   8   4   1        0.79       -4.52      3.51 o 
  10   4   1       44.14       33.84      5.47 o 
  12   4   1      263.84      253.00      9.15 o 
  14   4   1       31.71       -1.66      8.14 o 
  16   4   1      147.51      170.89     12.28 o 
  18   4   1        4.74       15.29     11.02 o 
  20   4   1       17.35       -0.31     11.22 o 
 -19   5   1        1.21        1.70      8.81 o 
 -17   5   1       79.68       82.43     10.74 o 
 -15   5   1       13.35       -9.00      7.65 o 
 -13   5   1       15.21        4.36      6.61 o 
 -11   5   1       85.03      102.96      7.78 o 
  -9   5   1        5.36       -0.48      4.73 o 
  -7   5   1      186.89      235.11      7.20 o 
  -5   5   1       90.03       95.38      5.78 o 
  -3   5   1      459.37      597.42     16.59 o 
  -1   5   1     2152.28     2316.17     26.58 o 
   1   5   1      439.47      451.81      9.02 o 
   3   5   1     2299.79     2277.35     26.48 o 
   5   5   1        0.60        1.83      3.81 o 
   7   5   1       78.25       92.08      6.02 o 
   9   5   1      456.75      456.04     11.35 o 
  11   5   1      142.61      162.08      9.69 o 
  13   5   1       14.42       -9.55      6.37 o 
  15   5   1       26.41       -7.50     10.78 o 
  17   5   1       19.71       18.81     12.70 o 
  19   5   1       36.65       56.63     12.52 o 
 -18   6   1       21.03       29.11     11.22 o 
 -16   6   1        0.31       -5.42      9.10 o 
 -14   6   1       95.18      102.37      9.73 o 
 -12   6   1       46.63       66.63      8.10 o 
 -10   6   1        1.29       -7.65      5.86 o 
  -8   6   1      100.22      119.91      7.46 o 
  -6   6   1     2405.06     2201.69     27.17 o 
  -4   6   1      996.85      995.42     15.26 o 
  -2   6   1     1419.89     1363.03     18.62 o 
   0   6   1      127.82      147.91      6.67 o 
   2   6   1      303.11      313.04      8.42 o 
   4   6   1      786.77      745.18     13.03 o 
   6   6   1        0.39       -6.93      4.62 o 
   8   6   1      291.21      279.34      9.41 o 
  10   6   1      156.86      176.63      9.12 o 
  12   6   1       20.07       35.39      9.66 o 
  14   6   1        2.52       -9.93      8.61 o 
  16   6   1        3.08       -5.11     12.36 o 
  18   6   1       40.26       66.45     16.07 o 
 -17   7   1        0.18      -17.59     11.73 o 
 -15   7   1       36.61       42.19     10.82 o 
 -13   7   1       63.46       78.51      9.55 o 
 -11   7   1        7.64        4.34      7.28 o 
  -9   7   1        0.62       -8.95      5.97 o 
  -7   7   1        5.35       -7.99      5.32 o 
  -5   7   1        2.22       -1.95      5.33 o 
  -3   7   1     1409.28     1341.93     19.77 o 
  -1   7   1      631.24      671.41     12.94 o 
   1   7   1      261.11      253.20      8.51 o 
   3   7   1        0.86       -7.49      4.99 o 
   5   7   1       26.54        5.70      5.87 o 
   7   7   1       19.94       17.53      6.78 o 
   9   7   1       35.63       31.80      9.28 o 
  11   7   1        5.47       17.14      9.44 o 
  13   7   1       22.84       -2.36      9.22 o 
  15   7   1        2.79      -16.99     12.18 o 
 -14   8   1        9.02       -8.86     11.48 o 
 -12   8   1        3.21       -6.85     11.01 o 
 -10   8   1        0.19      -10.69      7.13 o 
  -8   8   1        2.79      -11.06      7.46 o 
  -6   8   1       91.41       98.65      9.77 o 
  -4   8   1       38.42       51.53      8.56 o 
  -2   8   1        8.46       55.28      7.44 o 
   0   8   1        8.95       20.23      6.77 o 
   2   8   1       38.40       44.86      7.43 o 
   4   8   1        3.64       -7.04      6.00 o 
   6   8   1        4.33      -13.12      8.74 o 
   8   8   1        0.41      -11.40      7.60 o 
  10   8   1        0.08      -15.16     10.11 o 
  12   8   1        1.15      -12.24      8.16 o 
  14   8   1        0.02      -14.96      9.98 o 
 -11   9   1        3.83      -13.64     11.12 o 
  -9   9   1        1.03      -10.83     10.39 o 
  -7   9   1       44.33       18.69      9.48 o 
  -5   9   1        1.53        2.51      8.35 o 
  -3   9   1       46.61       47.31      9.40 o 
  -1   9   1        0.06      -10.92      7.28 o 
   1   9   1        7.50       -2.35      7.88 o 
   3   9   1       30.77       14.26      9.58 o 
   5   9   1        0.14      -13.17      8.78 o 
   7   9   1       30.97       32.09     13.49 o 
   9   9   1       30.32       -5.71     24.24 o 
  11   9   1        0.02      -22.17     14.78 o 
  -6  10   1       40.48       26.46     17.30 o 
  -4  10   1      213.96      205.45     16.12 o 
  -2  10   1      209.01      216.82     15.26 o 
   0  10   1      152.84      179.52     19.89 o 
   2  10   1        1.59       -6.63     12.55 o 
   4  10   1       54.58       31.00     13.58 o 
   6  10   1       15.30        3.93     31.86 o 
 -24   0   2       79.97      101.59     17.45 o 
 -22   0   2       34.68       24.98     15.71 o 
 -20   0   2      307.16      317.67     18.01 o 
 -18   0   2      142.46      163.75     23.79 o 
 -16   0   2       61.67       61.88     10.46 o 
 -14   0   2       66.34       42.45      8.18 o 
 -12   0   2       32.93       20.32      7.63 o 
 -10   0   2     8115.91     7981.45    129.78 o 
  -6   0   2    47419.57    44928.98    775.07 o 
  -4   0   2    87746.28    81330.06   1262.07 o 
   0   0   2     2267.97     2140.76     59.24 o 
   2   0   2     5006.14     4573.34     62.55 o 
   4   0   2     2717.38     2432.18     35.48 o 
   6   0   2     4623.59     4904.06     69.29 o 
   8   0   2      353.04      353.46      9.77 o 
  10   0   2       18.42       35.25      6.90 o 
  12   0   2     1537.99     1556.58     35.12 o 
  14   0   2       54.84       71.66     12.01 o 
  16   0   2      355.09      355.85     18.01 o 
  18   0   2      357.27      398.01     25.13 o 
  20   0   2       33.70       62.66     15.46 o 
 -23   1   2       81.11       97.78     11.64 o 
 -21   1   2       63.35       81.12     10.51 o 
 -19   1   2       86.69       85.13      9.31 o 
 -17   1   2       18.99       20.64      6.92 o 
 -15   1   2      359.87      373.41     11.19 o 
 -13   1   2       26.15       15.63      5.17 o 
 -11   1   2      781.89      728.54     12.02 o 
  -9   1   2     2521.79     2835.70     32.68 o 
  -7   1   2      111.27      169.42      7.02 o 
  -5   1   2    40496.95    36998.20    374.03 o 
  -3   1   2    25742.67    24888.13    261.29 o 
  -1   1   2    22076.98    19712.79    233.97 o 
   1   1   2    22806.16    20901.47    217.60 o 
   3   1   2     1329.62     1241.13     13.86 o 
   5   1   2      242.67      300.55      5.53 o 
   7   1   2      485.81      463.76      9.58 o 
   9   1   2     1358.61     1460.75     18.16 o 
  11   1   2      158.70      153.58      6.29 o 
  13   1   2      284.12      292.02     10.25 o 
  15   1   2     1912.66     1959.14     31.87 o 
  17   1   2      335.51      359.42     13.14 o 
  19   1   2      108.98      162.03     12.66 o 
  21   1   2       31.52       42.70     10.43 o 
 -22   2   2        0.10       -9.84      8.15 o 
 -20   2   2       35.27       27.57      8.66 o 
 -18   2   2       18.39       14.71      7.57 o 
 -16   2   2       77.45       89.62      8.29 o 
 -14   2   2      159.16      144.26      6.60 o 
 -12   2   2       84.89      100.68      6.08 o 
 -10   2   2     2004.98     2032.61     25.57 o 
  -8   2   2       41.53       88.86      8.98 o 
  -6   2   2     2030.31     2239.80     26.42 o 
  -4   2   2     9596.63     8704.46     89.23 o 
  -2   2   2      785.62      980.17     32.31 o 
   0   2   2     1153.89      819.29     17.66 o 
   2   2   2      517.80      554.90      8.10 o 
   4   2   2      479.31      516.45      7.68 o 
   6   2   2      293.47      256.11      5.71 o 
   8   2   2      461.97      490.77      9.49 o 
  10   2   2     2186.15     2076.74     35.29 o 
  12   2   2       35.48       37.22      6.11 o 
  14   2   2       89.68      122.32     14.45 o 
  16   2   2       64.55       55.46     10.13 o 
  18   2   2       18.18       32.81     10.42 o 
  20   2   2       27.74       36.02     14.27 o 
 -23   3   2       11.05        1.19     10.93 o 
 -21   3   2       15.48        7.68     10.46 o 
 -19   3   2       20.54       25.40     10.73 o 
 -17   3   2       56.07       47.65      9.49 o 
 -15   3   2      153.07      154.11      9.34 o 
 -13   3   2       18.65       16.87      5.71 o 
 -11   3   2      143.22      164.46      8.94 o 
  -9   3   2      634.19      696.24     15.54 o 
  -7   3   2       65.11       57.47      3.93 o 
  -5   3   2     2530.49     2820.93     29.74 o 
  -3   3   2      457.18      576.43     14.57 o 
  -1   3   2      851.07      858.28     49.41 o 
   1   3   2     1664.14     1684.61     18.90 o 
   3   3   2      161.40      135.70      4.88 o 
   5   3   2      485.79      531.53      8.82 o 
   7   3   2      114.21      101.40      4.80 o 
   9   3   2       84.95      100.67      6.45 o 
  11   3   2       10.04        2.28      4.89 o 
  13   3   2       19.98       20.30      8.12 o 
  15   3   2        0.00       17.21      7.66 o 
  17   3   2      115.95      152.42     17.10 o 
  19   3   2        0.84      -11.64     10.15 o 
 -22   4   2        9.33        1.69      9.56 o 
 -20   4   2        0.69      -11.71      7.81 o 
 -18   4   2       29.98       19.70      8.49 o 
 -16   4   2        6.88       -8.04      6.64 o 
 -14   4   2        4.83       -9.20      6.13 o 
 -12   4   2        0.14       -6.57      4.38 o 
 -10   4   2      237.84      215.26      7.38 o 
  -8   4   2     1810.63     1876.30     22.62 o 
  -6   4   2      361.62      368.64      7.68 o 
  -4   4   2     3709.33     3741.77     39.09 o 
  -2   4   2      714.20      747.07     10.72 o 
   0   4   2     2361.47     2502.10     27.30 o 
   2   4   2     1501.67     1558.27     18.74 o 
   4   4   2      205.90      167.95      5.42 o 
   6   4   2        9.47       -0.56      3.43 o 
   8   4   2        2.12       -5.32      3.55 o 
  10   4   2      154.72      148.20      7.98 o 
  12   4   2      215.84      193.43      8.86 o 
  14   4   2      364.96      379.37     13.39 o 
  16   4   2      192.36      223.16     14.99 o 
  18   4   2        5.75        8.68     10.36 o 
 -21   5   2        3.53        5.69      9.31 o 
 -19   5   2       11.07       -4.15      8.48 o 
 -17   5   2       47.95       51.34     11.27 o 
 -15   5   2       18.07       26.59      8.99 o 
 -13   5   2      116.88      111.21      8.98 o 
 -11   5   2        4.80       -4.86      5.20 o 
  -9   5   2      398.85      343.40      8.68 o 
  -7   5   2        0.73        9.44      4.05 o 
  -5   5   2      950.89      913.02     13.61 o 
  -3   5   2     4854.12     4761.96     49.39 o 
  -1   5   2       77.73       73.11      5.96 o 
   1   5   2       43.99       64.13      4.80 o 
   3   5   2        4.22       -1.68      3.52 o 
   5   5   2       83.79       97.30      5.81 o 
   7   5   2      324.62      323.88      8.39 o 
   9   5   2      230.47      219.94      8.65 o 
  11   5   2       20.18        7.68     12.53 o 
  13   5   2        0.24      -12.24      8.16 o 
  15   5   2      124.69      102.66     17.10 o 
  17   5   2        1.62        9.31     11.38 o 
 -20   6   2        7.99        6.15     10.83 o 
 -18   6   2       92.81      131.87     12.45 o 
 -16   6   2      492.45      514.31     16.54 o 
 -14   6   2      503.92      502.44     13.89 o 
 -12   6   2       59.67       84.72      8.73 o 
 -10   6   2       33.20       44.70      6.91 o 
  -8   6   2      242.64      209.19      7.56 o 
  -6   6   2       12.75       34.93      6.22 o 
  -4   6   2      128.44      122.90      6.42 o 
  -2   6   2      893.29      865.43     13.86 o 
   0   6   2       49.56       25.56      5.21 o 
   2   6   2      540.12      508.15     10.46 o 
   4   6   2        8.84       -6.88      6.49 o 
   6   6   2      804.63      791.01     14.02 o 
   8   6   2     1150.18     1115.65     19.22 o 
  10   6   2      222.12      194.77     11.36 o 
  12   6   2      312.10      302.80     13.43 o 
  14   6   2        0.13      -12.70      8.47 o 
  16   6   2        6.78       15.94     14.27 o 
 -17   7   2       30.03       31.69     16.18 o 
 -15   7   2      126.33      178.75     16.68 o 
 -13   7   2      265.66      275.25     11.13 o 
 -11   7   2       77.98       77.78      8.80 o 
  -9   7   2        1.96       -9.20      6.13 o 
  -7   7   2       44.85       43.43      6.80 o 
  -5   7   2      578.21      636.41     12.85 o 
  -3   7   2      193.70      237.81      8.65 o 
  -1   7   2       19.68       16.42      5.55 o 
   1   7   2       10.32       -2.08      5.12 o 
   3   7   2       54.42       59.34      6.77 o 
   5   7   2      214.90      200.61      8.54 o 
   7   7   2      586.90      561.81     15.69 o 
   9   7   2      634.98      634.58     18.66 o 
  11   7   2      190.18      188.28     12.37 o 
  13   7   2       38.34       39.24     12.05 o 
  15   7   2        3.01      -14.49      9.66 o 
 -16   8   2        1.39       -9.71     11.95 o 
 -14   8   2        1.05      -16.41     10.94 o 
 -12   8   2        2.75      -12.50      8.56 o 
 -10   8   2        9.96      -10.71      8.94 o 
  -8   8   2      119.79      124.64     11.32 o 
  -6   8   2      528.28      549.32     14.67 o 
  -4   8   2     2208.09     1984.45     30.23 o 
  -2   8   2      511.30      552.47     14.67 o 
   0   8   2      125.12      146.49     10.38 o 
   2   8   2       62.77       51.76      8.76 o 
   4   8   2        3.13      -11.43      7.62 o 
   6   8   2       44.99       32.56     13.06 o 
   8   8   2       20.86       -3.18     11.06 o 
  10   8   2      126.90      114.12     19.07 o 
  12   8   2       16.74       14.08     13.90 o 
 -13   9   2        4.86       -7.10     15.42 o 
 -11   9   2        1.21      -18.29     12.19 o 
  -9   9   2        7.97       -5.13     10.29 o 
  -7   9   2      147.70      169.79     13.44 o 
  -5   9   2      154.04      163.67     11.91 o 
  -3   9   2        0.04        2.89      7.82 o 
  -1   9   2        0.34       -0.77      7.74 o 
   1   9   2       12.55        3.82      9.65 o 
   3   9   2        5.53       -2.37      9.29 o 
   5   9   2       26.84        5.76     17.89 o 
   7   9   2       15.66       16.47     13.19 o 
   9   9   2        0.03       -7.84     11.89 o 
  -8  10   2       28.08        8.68     14.45 o 
  -6  10   2       16.11       20.62     10.58 o 
  -4  10   2        9.03       16.35     13.98 o 
  -2  10   2        5.62       17.96     14.36 o 
   0  10   2        1.48      -19.74     13.16 o 
   2  10   2       13.25       17.95     13.25 o 
   4  10   2        5.32       -8.22     16.75 o 
 -23   1   3        1.88        4.65      8.55 o 
 -21   1   3        1.41      -10.25      6.84 o 
 -19   1   3        3.39       -1.42      6.52 o 
 -17   1   3      192.81      194.32      9.24 o 
 -15   1   3      149.88      134.44      7.49 o 
 -13   1   3       29.41       37.95      5.32 o 
 -11   1   3     1667.27     1952.06     24.63 o 
  -9   1   3      563.92      538.40      9.23 o 
  -7   1   3     3979.83     4487.77     47.92 o 
  -5   1   3     1724.47     3144.77     44.35 o 
  -3   1   3     1447.15     1471.16     17.24 o 
  -1   1   3     4302.60     4273.25    159.04 o 
   1   1   3      248.48      189.89      4.52 o 
   3   1   3        0.14        7.74      2.07 o 
   5   1   3      577.63      581.69      9.48 o 
   7   1   3     1050.90     1039.21     15.50 o 
   9   1   3       58.90       85.43      5.40 o 
  11   1   3      839.31      798.07     14.28 o 
  13   1   3     1174.81     1181.27     22.12 o 
  15   1   3        0.17       -2.00      7.30 o 
  17   1   3       73.31       88.99     10.25 o 
  19   1   3        0.81        2.57      8.69 o 
 -24   2   3        1.88        6.17     11.01 o 
 -22   2   3        5.45       -2.47      8.29 o 
 -20   2   3       84.32       89.02     10.06 o 
 -18   2   3       18.26       11.50      9.59 o 
 -16   2   3       83.48      103.22      8.51 o 
 -14   2   3        6.75        4.66      4.24 o 
 -12   2   3      318.84      332.03      8.42 o 
 -10   2   3     5632.90     5364.21     58.57 o 
  -8   2   3     2725.30     2572.29     38.35 o 
  -6   2   3     4833.50     4749.81     57.24 o 
  -4   2   3     3300.07     3496.11     37.50 o 
  -2   2   3      916.22     1036.84     26.94 o 
   0   2   3     1102.68     1173.92     13.16 o 
   2   2   3      142.41      143.07      7.75 o 
   4   2   3      429.34      468.77      8.00 o 
   6   2   3      780.49      906.43     13.58 o 
   8   2   3        9.29       14.25      3.88 o 
  10   2   3       47.79      102.49     10.96 o 
  12   2   3       31.26       58.18      7.68 o 
  14   2   3      650.25      644.47     29.62 o 
  16   2   3       11.65       16.42      9.61 o 
  18   2   3        6.27       -0.76     12.27 o 
  20   2   3        5.53       -7.63     13.33 o 
 -23   3   3        0.59      -14.67      9.87 o 
 -21   3   3       16.41        9.77      8.21 o 
 -19   3   3        6.70        0.54      7.05 o 
 -17   3   3      333.25      291.79     11.76 o 
 -15   3   3       78.60       77.60      7.22 o 
 -13   3   3        0.02       -6.03      4.02 o 
 -11   3   3     1831.52     1990.44     34.10 o 
  -9   3   3      748.52      894.15     12.66 o 
  -7   3   3        0.03       27.77      9.42 o 
  -5   3   3    10126.70    10302.37     98.80 o 
  -3   3   3     1252.26     1232.99     14.53 o 
  -1   3   3     2072.82     2015.74     21.75 o 
   1   3   3     1663.43     1781.09     19.85 o 
   3   3   3      244.58      229.25      8.56 o 
   5   3   3     1136.63     1231.01     15.85 o 
   7   3   3     1431.73     1623.54     20.28 o 
   9   3   3        0.20       -4.85      3.98 o 
  11   3   3      737.75      707.05     14.29 o 
  13   3   3     2123.84     2083.24     38.14 o 
  15   3   3      107.57      133.03     13.12 o 
  17   3   3        1.57      -10.70      9.51 o 
  19   3   3       11.74       14.00     11.20 o 
 -22   4   3        0.42      -12.72      8.48 o 
 -20   4   3        0.79        0.61      8.06 o 
 -18   4   3        0.02       -9.75      7.59 o 
 -16   4   3       16.56       -8.01      8.71 o 
 -14   4   3       50.40       64.07      7.07 o 
 -12   4   3      106.72       87.90      7.84 o 
 -10   4   3       60.23       72.47      6.69 o 
  -8   4   3      327.21      349.93      7.78 o 
  -6   4   3     3099.71     3152.74     33.81 o 
  -4   4   3       58.66      466.75     17.05 o 
  -2   4   3     1180.53     1200.55     15.04 o 
   0   4   3     1146.21     1156.02     14.84 o 
   2   4   3       42.39       24.82      3.38 o 
   4   4   3        0.37        0.97      3.04 o 
   6   4   3      129.06       94.51      5.31 o 
   8   4   3       27.91       21.08      5.61 o 
  10   4   3       37.41       22.16      6.08 o 
  12   4   3      265.14      269.69     12.38 o 
  14   4   3       43.82       71.54     15.46 o 
  16   4   3      253.34      278.25     15.35 o 
  18   4   3        2.77       13.95     11.22 o 
 -21   5   3        6.69        5.07      8.84 o 
 -19   5   3        0.26       -5.75      8.26 o 
 -17   5   3        0.93        4.93      7.10 o 
 -15   5   3      127.55      135.62     13.11 o 
 -13   5   3      222.71      213.27      8.96 o 
 -11   5   3        1.65       -7.17      4.78 o 
  -9   5   3      401.99      369.85      8.91 o 
  -7   5   3        5.53       50.67      4.99 o 
  -5   5   3      603.88      649.17     10.99 o 
  -3   5   3     2489.92     2438.50     27.74 o 
  -1   5   3       26.77       41.00      4.28 o 
   1   5   3       87.00      111.44      5.33 o 
   3   5   3      740.42      714.00     11.81 o 
   5   5   3      321.97      271.98      7.56 o 
   7   5   3      178.29      150.63      7.89 o 
   9   5   3      298.37      288.91     11.50 o 
  11   5   3      723.09      689.45     17.98 o 
  13   5   3      142.43      174.96     12.53 o 
  15   5   3       52.51       41.21     22.44 o 
  17   5   3        0.14       -2.02     11.33 o 
 -20   6   3       11.71        0.75      8.89 o 
 -18   6   3        7.35       23.24      9.50 o 
 -16   6   3       14.98       18.65      9.80 o 
 -14   6   3       49.74       46.96      9.58 o 
 -12   6   3      177.94      156.07      8.71 o 
 -10   6   3      149.41      169.49      8.74 o 
  -8   6   3       12.32       12.18      5.24 o 
  -6   6   3     1751.29     1723.54     22.38 o 
  -4   6   3       36.03       77.84      5.98 o 
  -2   6   3      117.73      112.89      6.36 o 
   0   6   3      535.91      484.72      9.93 o 
   2   6   3       46.65       52.56      5.69 o 
   4   6   3      137.42      144.82      7.04 o 
   6   6   3      237.07      270.14      9.92 o 
   8   6   3       11.79       25.39      8.13 o 
  10   6   3      280.59      306.52     12.77 o 
  12   6   3       89.61       80.17     11.46 o 
  14   6   3       20.85       25.62      9.82 o 
  16   6   3       27.72       34.24     15.54 o 
 -19   7   3        0.01       -4.77     12.91 o 
 -17   7   3       42.58       64.75     13.76 o 
 -15   7   3        0.09       -1.23      8.72 o 
 -13   7   3        0.32       -2.37      8.31 o 
 -11   7   3       15.86       11.05     12.57 o 
  -9   7   3       13.51        2.90      7.18 o 
  -7   7   3      713.66      763.81     16.09 o 
  -5   7   3     1093.91     1137.64     20.03 o 
  -3   7   3      133.43      163.45      9.30 o 
  -1   7   3      185.82      193.10      9.11 o 
   1   7   3       60.86       44.97      7.33 o 
   3   7   3        3.44      -10.48      6.99 o 
   5   7   3       27.67       57.12      9.45 o 
   7   7   3       35.43       54.56     11.17 o 
   9   7   3      287.31      264.83     15.34 o 
  11   7   3        0.01        0.10     10.07 o 
  13   7   3       30.64       35.76     13.46 o 
 -16   8   3        0.17      -12.74     10.29 o 
 -14   8   3       32.01       19.46      9.48 o 
 -12   8   3       13.33        2.18     16.71 o 
 -10   8   3        3.97      -11.16      7.44 o 
  -8   8   3       47.46       48.96      9.14 o 
  -6   8   3        4.40       53.28      8.62 o 
  -4   8   3       26.45       54.93      8.56 o 
  -2   8   3       21.17        3.41      7.60 o 
   0   8   3       12.46       -1.68      8.68 o 
   2   8   3       16.21        1.47      8.34 o 
   4   8   3        1.52      -11.63      7.76 o 
   6   8   3        3.75      -14.89      9.92 o 
   8   8   3        3.91       -4.66     10.90 o 
  10   8   3       49.24       69.77     12.91 o 
  12   8   3        0.02      -17.38     11.59 o 
 -13   9   3        0.13       -8.64     13.62 o 
 -11   9   3        0.00      -11.23      9.37 o 
  -9   9   3        2.94       -3.72      9.28 o 
  -7   9   3       63.21       51.56      9.82 o 
  -5   9   3        0.33       16.69      8.68 o 
  -3   9   3        3.09       -6.46      9.71 o 
  -1   9   3        0.47      -12.45      8.88 o 
   1   9   3        3.15      -12.70      9.25 o 
   3   9   3       18.76        5.06     15.81 o 
   5   9   3       24.99       21.47     12.51 o 
   7   9   3        1.35      -16.93     11.88 o 
   9   9   3       14.94        1.80     12.37 o 
  -8  10   3       45.68       55.02     11.87 o 
  -6  10   3      304.67      279.04     15.62 o 
  -4  10   3       65.06       89.86     13.93 o 
  -2  10   3       22.25       11.19     11.23 o 
   0  10   3        1.45      -13.27     10.75 o 
   2  10   3       32.69       35.61     12.44 o 
   4  10   3       61.56       92.06     21.25 o 
 -24   0   4        4.60      -16.64     11.09 o 
 -22   0   4       59.39       48.02     13.33 o 
 -20   0   4      155.81      173.21     16.18 o 
 -18   0   4       71.76       55.05     10.46 o 
 -16   0   4      249.16      249.50     13.00 o 
 -14   0   4        0.26       -2.69      6.28 o 
 -12   0   4     2816.75     2772.06     42.78 o 
 -10   0   4     5057.00     5767.35     80.90 o 
  -8   0   4    28264.34    28358.20    375.41 o 
  -6   0   4    56554.26    54913.27    852.02 o 
  -4   0   4    24698.06    21719.73    288.41 o 
  -2   0   4     1194.97     1151.82     17.56 o 
   0   0   4     3076.29     2822.73     39.96 o 
   2   0   4      845.48      803.99     17.23 o 
   4   0   4     6783.88     6089.20    107.84 o 
   6   0   4     6266.16     6728.20     94.66 o 
   8   0   4       12.22        5.66      4.76 o 
  10   0   4      210.19      217.26     12.27 o 
  12   0   4     3817.18     3662.42    104.57 o 
  14   0   4       45.15       22.76     11.37 o 
  16   0   4        2.82       30.11     12.50 o 
  18   0   4       85.43      111.13     16.38 o 
 -25   1   4        1.93      -13.01      8.67 o 
 -23   1   4       12.72       11.20      8.89 o 
 -21   1   4       11.85       -1.44      7.32 o 
 -19   1   4      131.49      123.82     10.08 o 
 -17   1   4       19.86       15.26      6.05 o 
 -15   1   4        6.07       -5.95      3.96 o 
 -13   1   4     1385.34     1425.69     19.90 o 
 -11   1   4      148.60      165.43      7.21 o 
  -9   1   4      135.86      234.57      6.22 o 
  -7   1   4     5333.03     5113.46     50.26 o 
  -5   1   4    24432.49    23259.36    218.32 o 
  -3   1   4     4303.66     4275.28     52.87 o 
  -1   1   4     1991.60     1803.00     24.31 o 
   1   1   4       46.95       49.69      4.01 o 
   3   1   4      249.64      249.61      5.04 o 
   5   1   4     6090.14     6172.18     67.64 o 
   7   1   4      687.08      637.31     11.30 o 
   9   1   4       12.31        0.38      4.17 o 
  11   1   4      236.54      245.29      9.27 o 
  13   1   4       46.42       58.75      8.89 o 
  15   1   4      321.02      325.52     12.49 o 
  17   1   4       72.68       75.27     13.72 o 
  19   1   4       17.91       24.97     16.16 o 
 -24   2   4       12.31       -8.94      8.89 o 
 -22   2   4       28.89       22.53      9.06 o 
 -20   2   4        8.54       -9.22      6.67 o 
 -18   2   4       96.97       89.72     10.75 o 
 -16   2   4       27.07       27.28      6.05 o 
 -14   2   4      333.59      353.59      9.07 o 
 -12   2   4      124.47      134.28      6.14 o 
 -10   2   4      272.10      223.39      6.41 o 
  -8   2   4     1820.05     1649.12     18.84 o 
  -6   2   4     3316.92     3477.72     44.90 o 
  -4   2   4     2905.05     2448.09     28.45 o 
  -2   2   4     1578.75     1304.84     19.19 o 
   0   2   4     2870.58     2658.58     30.74 o 
   2   2   4      378.50      321.17      5.79 o 
   4   2   4     2446.46     2397.80     26.27 o 
   6   2   4       11.86       15.27      3.57 o 
   8   2   4       24.36       32.90      4.21 o 
  10   2   4      313.01      315.73     10.31 o 
  12   2   4      806.53      860.22     20.78 o 
  14   2   4       32.23       40.55      9.74 o 
  16   2   4       19.26        7.18     16.16 o 
  18   2   4       12.21       13.36     11.66 o 
 -23   3   4        4.22        2.19      8.82 o 
 -21   3   4        0.02       -6.45      7.81 o 
 -19   3   4        4.08        0.16      7.35 o 
 -17   3   4       55.75       54.71      8.81 o 
 -15   3   4       47.54       39.14      6.21 o 
 -13   3   4       70.73       74.17      7.62 o 
 -11   3   4       16.92       17.81      4.19 o 
  -9   3   4      843.09      920.12     15.27 o 
  -7   3   4     2193.48     1992.96     22.36 o 
  -5   3   4       53.48       50.77      3.15 o 
  -3   3   4      201.88      236.50      5.08 o 
  -1   3   4      664.32      570.17      8.65 o 
   1   3   4        6.65        3.76      2.77 o 
   3   3   4      148.14      126.10      4.41 o 
   5   3   4      480.16      495.61      8.92 o 
   7   3   4      117.94      149.59      5.67 o 
   9   3   4      105.35      129.08      7.53 o 
  11   3   4     1663.78     1742.85     25.86 o 
  13   3   4        5.18       -1.35     12.06 o 
  15   3   4       10.87        5.88      9.74 o 
  17   3   4        9.69        1.10     10.13 o 
 -22   4   4       18.62       13.71      8.99 o 
 -20   4   4        4.85       -6.18      8.97 o 
 -18   4   4       54.60       30.04      8.35 o 
 -16   4   4        0.61       -8.54      5.70 o 
 -14   4   4      294.01      245.79      8.96 o 
 -12   4   4      638.60      608.08     13.98 o 
 -10   4   4      116.46      124.34      7.02 o 
  -8   4   4      137.33      116.98      5.25 o 
  -6   4   4      635.38      761.98     11.42 o 
  -4   4   4      493.20      471.07      9.23 o 
  -2   4   4      344.92      322.76      8.52 o 
   0   4   4       75.20       82.92      4.75 o 
   2   4   4        0.04       -4.13      2.76 o 
   4   4   4       37.70       40.25      4.26 o 
   6   4   4      304.65      288.31      7.48 o 
   8   4   4        0.02       -1.52      5.43 o 
  10   4   4      498.83      565.26     15.53 o 
  12   4   4      454.89      420.57     14.46 o 
  14   4   4       21.00       20.81     12.36 o 
  16   4   4       12.95       25.14     10.78 o 
  18   4   4        2.22       -7.12     11.20 o 
 -21   5   4       66.23       96.49     12.31 o 
 -19   5   4        4.78        5.03      8.39 o 
 -17   5   4      106.56      136.14     10.22 o 
 -15   5   4       74.83       90.55      8.55 o 
 -13   5   4      100.28      125.19      9.87 o 
 -11   5   4        1.69       11.09      5.27 o 
  -9   5   4      247.32      301.15      7.94 o 
  -7   5   4      888.09     1010.31     14.79 o 
  -5   5   4      211.95      179.81      6.04 o 
  -3   5   4       12.59       22.42      4.40 o 
  -1   5   4      392.80      419.87      8.46 o 
   1   5   4       15.66        3.87      3.53 o 
   3   5   4      177.25      206.73      6.42 o 
   5   5   4       42.60       58.51      8.45 o 
   7   5   4       29.52       31.84      7.80 o 
   9   5   4      134.95      159.09     10.82 o 
  11   5   4      335.34      335.16     13.71 o 
  13   5   4      106.34      141.80     12.57 o 
  15   5   4       20.87       34.11     14.19 o 
  17   5   4        0.18      -10.88     11.17 o 
 -20   6   4       99.21      117.59     14.16 o 
 -18   6   4      197.63      213.51     12.67 o 
 -16   6   4        6.75       -3.04      9.75 o 
 -14   6   4        1.12       -0.38      8.48 o 
 -12   6   4        5.93       -2.15      5.99 o 
 -10   6   4      236.10      228.38     10.43 o 
  -8   6   4        0.07       -0.49      5.59 o 
  -6   6   4      426.60      412.05     10.81 o 
  -4   6   4       31.47       52.64      6.19 o 
  -2   6   4      165.72      141.31      7.14 o 
   0   6   4      145.02      176.15      6.97 o 
   2   6   4      663.26      616.02     11.71 o 
   4   6   4     2013.88     1813.28     26.95 o 
   6   6   4     1708.66     1559.64     24.88 o 
   8   6   4      291.95      300.02     12.67 o 
  10   6   4      244.10      244.40     12.25 o 
  12   6   4       63.46       74.62     11.50 o 
  14   6   4       93.16      120.81     13.10 o 
 -19   7   4       32.71       34.87     12.21 o 
 -17   7   4      189.92      212.43     14.99 o 
 -15   7   4       99.40      107.33     11.87 o 
 -13   7   4        0.90      -10.62      7.08 o 
 -11   7   4        0.04       -8.56      7.35 o 
  -9   7   4        5.31        6.50      6.88 o 
  -7   7   4        2.64       23.53      6.97 o 
  -5   7   4       97.93       98.45      8.36 o 
  -3   7   4        2.69        2.53      6.15 o 
  -1   7   4       58.61       51.08      7.23 o 
   1   7   4      207.49      195.16     11.04 o 
   3   7   4      947.62      916.36     21.26 o 
   5   7   4      628.98      575.12     24.36 o 
   7   7   4      761.76      725.82     22.19 o 
   9   7   4      104.53      131.23     14.75 o 
  11   7   4      198.72      197.65     15.05 o 
  13   7   4        0.03       -5.35     12.51 o 
 -16   8   4        1.20       -5.27     11.56 o 
 -14   8   4        9.91      -12.65      8.43 o 
 -12   8   4        0.13      -11.02      8.68 o 
 -10   8   4       50.68       57.45      9.93 o 
  -8   8   4     1122.40     1054.45     20.66 o 
  -6   8   4      436.16      540.94     14.67 o 
  -4   8   4      113.56       84.71      9.46 o 
  -2   8   4        0.04      -12.39      8.26 o 
   0   8   4       20.72       -3.81      8.55 o 
   2   8   4        1.52      -11.73      7.82 o 
   4   8   4        0.00      -12.31      8.21 o 
   6   8   4       45.74       34.16     11.63 o 
   8   8   4      326.95      338.20     17.33 o 
  10   8   4       51.22       49.68     16.15 o 
 -13   9   4        0.80      -12.64      8.43 o 
 -11   9   4       21.85        9.36      9.51 o 
  -9   9   4        0.02       -8.38      8.34 o 
  -7   9   4       27.83       26.68     11.08 o 
  -5   9   4       10.88        0.78      9.84 o 
  -3   9   4        9.95      -12.29      8.63 o 
  -1   9   4        4.69       -2.38      9.60 o 
   1   9   4        0.02      -12.51      8.34 o 
   3   9   4        1.46      -11.65      9.52 o 
   5   9   4        7.62        6.50     11.08 o 
   7   9   4       97.02       72.69     14.57 o 
  -8  10   4        4.37        0.35     12.29 o 
  -6  10   4        1.54       -0.81     11.07 o 
  -4  10   4        2.33      -15.49     10.33 o 
  -2  10   4        9.53       -5.33     16.97 o 
   0  10   4       21.10        4.58     11.66 o 
   2  10   4        0.01        4.94     10.75 o 
 -25   1   5        5.25       11.41      9.38 o 
 -23   1   5        5.82        5.38      8.16 o 
 -21   1   5      102.85      108.00     10.31 o 
 -19   1   5       27.01       19.83      6.95 o 
 -17   1   5       11.27        9.20      5.46 o 
 -15   1   5       13.82       -0.15      6.74 o 
 -13   1   5      209.72      274.86      7.23 o 
 -11   1   5      378.15      460.22      8.17 o 
  -9   1   5     2679.38     2392.39     25.81 o 
  -7   1   5     1131.37     1123.74     13.40 o 
  -5   1   5     4248.35     3970.06     43.98 o 
  -3   1   5     9454.16     8929.07    107.66 o 
  -1   1   5       64.77       65.62      4.53 o 
   1   1   5       13.47        8.61      2.02 o 
   3   1   5      877.58     1008.38     12.95 o 
   5   1   5     1716.98     1749.96     20.71 o 
   7   1   5       14.84       22.52      4.05 o 
   9   1   5      187.31      206.53     10.36 o 
  11   1   5       75.84       77.99      9.61 o 
  13   1   5      209.31      244.64     12.30 o 
  15   1   5       77.16      106.67     15.07 o 
  17   1   5       19.19       18.98     13.00 o 
 -24   2   5       42.18       37.79      9.96 o 
 -22   2   5        6.29        4.50      9.19 o 
 -20   2   5       19.47        3.66      7.22 o 
 -18   2   5       28.13        9.73      9.55 o 
 -16   2   5        9.09        5.49      5.60 o 
 -14   2   5      362.20      411.68      9.61 o 
 -12   2   5     1602.22     1560.91     21.31 o 
 -10   2   5       43.00       55.58      4.14 o 
  -8   2   5     1506.23     1517.00     17.64 o 
  -6   2   5     6049.45     5738.85     62.71 o 
  -4   2   5      202.46      232.13      5.25 o 
  -2   2   5      211.95      165.03      9.20 o 
   0   2   5      738.17      857.54     12.56 o 
   2   2   5     5974.92     6209.23     61.25 o 
   4   2   5     1244.59     1185.32     15.29 o 
   6   2   5      549.99      632.56     10.58 o 
   8   2   5       58.11       57.53      5.83 o 
  10   2   5     1639.73     1579.37     26.22 o 
  12   2   5        0.27      -11.97      8.53 o 
  14   2   5      402.16      417.61     20.58 o 
  16   2   5        0.09      -14.19      9.46 o 
  18   2   5        3.10      -12.19      9.64 o 
 -23   3   5        1.44       -4.55      8.39 o 
 -21   3   5      104.31       97.82     13.09 o 
 -19   3   5        0.01      -10.11      6.74 o 
 -17   3   5       42.82       38.75      7.51 o 
 -15   3   5      256.55      255.90      8.51 o 
 -13   3   5      195.62      204.11      7.59 o 
 -11   3   5     1381.03     1415.59     20.25 o 
  -9   3   5     1547.75     1598.02     21.35 o 
  -7   3   5      484.58      466.01     13.54 o 
  -5   3   5      239.47      181.12      6.74 o 
  -3   3   5        4.51        6.51      2.53 o 
  -1   3   5     3004.73     3043.24     31.74 o 
   1   3   5      602.74      598.10      9.45 o 
   3   3   5     2189.41     2238.72     26.92 o 
   5   3   5     1760.42     1793.22     23.35 o 
   7   3   5      866.77      817.03     13.51 o 
   9   3   5      227.91      289.14     11.69 o 
  11   3   5      747.03      781.45     18.89 o 
  13   3   5       30.85       24.95     12.36 o 
  15   3   5       56.76       73.83     13.49 o 
  17   3   5        5.97        0.33     10.78 o 
 -24   4   5        9.90        1.54     10.81 o 
 -22   4   5       15.03       12.46     11.03 o 
 -20   4   5       21.28       31.72     10.01 o 
 -18   4   5       33.20       18.85      8.94 o 
 -16   4   5       24.61       20.77      6.51 o 
 -14   4   5       12.48        8.78      5.55 o 
 -12   4   5        3.50        7.41      5.33 o 
 -10   4   5     2974.36     2933.40     32.87 o 
  -8   4   5      360.96      381.32      7.93 o 
  -6   4   5      618.73      580.41      9.77 o 
  -4   4   5       13.08        4.19      2.58 o 
  -2   4   5      847.52      998.73     13.19 o 
   0   4   5        1.75       -3.88      2.59 o 
   2   4   5      348.21      342.68      7.36 o 
   4   4   5      376.86      366.63      8.03 o 
   6   4   5      183.90      181.53      7.79 o 
   8   4   5      297.95      268.77     13.60 o 
  10   4   5      312.99      361.40     17.27 o 
  12   4   5       24.05        4.66      8.62 o 
  14   4   5      120.34      161.07     18.72 o 
  16   4   5        3.34      -12.63     10.18 o 
 -23   5   5        0.03       -3.79     10.68 o 
 -21   5   5        1.79       -6.10      8.39 o 
 -19   5   5      143.79      164.55     12.32 o 
 -17   5   5        4.26       -5.37      6.55 o 
 -15   5   5        7.32       -9.04      6.03 o 
 -13   5   5      106.03      115.69      9.29 o 
 -11   5   5      331.86      331.03      9.38 o 
  -9   5   5      170.27      183.57      6.50 o 
  -7   5   5      227.70      226.91      6.74 o 
  -5   5   5       27.72       32.71      4.07 o 
  -3   5   5       24.74       42.57      4.06 o 
  -1   5   5       10.29       19.70      3.82 o 
   1   5   5      460.69      453.96      9.02 o 
   3   5   5      634.70      626.65     13.10 o 
   5   5   5        0.22       -7.17      4.78 o 
   7   5   5       33.71       54.22      8.43 o 
   9   5   5     1899.62     1820.78     41.72 o 
  11   5   5        1.21        2.26      8.64 o 
  13   5   5       11.00        7.98      9.91 o 
  15   5   5       61.97       97.29     18.37 o 
 -20   6   5        6.47       11.88     10.50 o 
 -18   6   5        9.25        7.82      8.87 o 
 -16   6   5       16.77        5.49      8.37 o 
 -14   6   5       89.70       83.11     12.28 o 
 -12   6   5        6.02       -9.85      6.85 o 
 -10   6   5      248.22      222.28      9.24 o 
  -8   6   5       28.18       66.28      6.88 o 
  -6   6   5       17.73       49.24      6.37 o 
  -4   6   5       89.06       98.43      7.18 o 
  -2   6   5       85.66       84.80      6.83 o 
   0   6   5       58.29       70.14      8.58 o 
   2   6   5       39.32      106.40      9.74 o 
   4   6   5       42.60      107.16     10.29 o 
   6   6   5      243.57      293.57     14.62 o 
   8   6   5      142.39      163.24     15.63 o 
  10   6   5      128.34      129.96     14.59 o 
  12   6   5        0.08       -5.10     10.15 o 
  14   6   5        1.12       -2.41     14.27 o 
 -19   7   5       16.87       13.65      9.96 o 
 -17   7   5       16.34       19.35     10.08 o 
 -15   7   5        8.04       -1.69     10.56 o 
 -13   7   5       25.72       -0.48     10.36 o 
 -11   7   5       97.13      117.62     10.88 o 
  -9   7   5      161.87      174.44      9.91 o 
  -7   7   5      191.54      171.04      9.28 o 
  -5   7   5      191.21      208.65      9.32 o 
  -3   7   5        0.04      -10.50      7.39 o 
  -1   7   5        8.20       -2.77      7.50 o 
   1   7   5        5.37       23.02      8.60 o 
   3   7   5      259.07      251.50     16.32 o 
   5   7   5       62.89       56.11      9.86 o 
   7   7   5      125.01      133.96     14.72 o 
   9   7   5      160.13      144.13     14.77 o 
  11   7   5       23.05       24.66     12.73 o 
 -16   8   5        0.00        0.81     11.86 o 
 -14   8   5       37.31       35.55     10.42 o 
 -12   8   5       11.33       -7.10      8.39 o 
 -10   8   5        3.21        7.90      8.10 o 
  -8   8   5        0.01       22.33      7.89 o 
  -6   8   5       16.99       22.57      9.61 o 
  -4   8   5       22.57       21.74      9.36 o 
  -2   8   5      156.33      205.54     13.92 o 
   0   8   5        1.42      -12.37      8.25 o 
   2   8   5        2.18      -12.20      9.74 o 
   4   8   5        8.67        4.76      9.31 o 
   6   8   5       29.78       36.91     12.53 o 
   8   8   5       28.95       36.35     12.25 o 
  10   8   5       34.82       51.00     14.49 o 
 -13   9   5        0.01      -13.98      9.32 o 
 -11   9   5        0.29      -12.84      8.56 o 
  -9   9   5        0.03        9.47     11.03 o 
  -7   9   5        7.25        2.73      9.95 o 
  -5   9   5        2.52        7.06      9.66 o 
  -3   9   5       32.94       30.87     10.68 o 
  -1   9   5       16.50       11.03      9.52 o 
   1   9   5        1.76      -19.72     14.39 o 
   3   9   5       16.51        6.31     11.79 o 
   5   9   5       30.09        3.43     11.99 o 
   7   9   5       10.01        2.56     14.63 o 
  -8  10   5       63.48       96.01     15.36 o 
  -6  10   5       13.63      -10.06     10.92 o 
  -4  10   5        0.57      -14.97     10.41 o 
  -2  10   5        6.43        4.16     10.27 o 
   0  10   5      114.61      174.37     18.21 o 
 -26   0   6        5.45      -13.51     17.95 o 
 -24   0   6        3.52       -6.13     11.09 o 
 -22   0   6       33.54       23.34     14.36 o 
 -20   0   6      110.88      110.23     13.92 o 
 -18   0   6        6.42        0.61      7.91 o 
 -16   0   6      664.73      689.47     20.94 o 
 -14   0   6     4205.38     4524.61     66.95 o 
 -12   0   6     8716.94     9122.10    126.17 o 
 -10   0   6    13961.49    14205.76    191.11 o 
  -8   0   6    18834.04    18383.97    244.79 o 
  -6   0   6     1733.74     1779.20     27.25 o 
  -4   0   6      525.12      521.71      9.94 o 
  -2   0   6      510.69      538.75     10.22 o 
   0   0   6      186.67      157.92      5.33 o 
   2   0   6    11911.50    12564.86    169.40 o 
   4   0   6        6.61       -8.08      8.98 o 
   6   0   6      152.26      147.63      7.51 o 
   8   0   6        8.55        1.81      5.32 o 
  10   0   6      271.19      236.36     13.79 o 
  12   0   6       12.45       21.75     10.57 o 
  14   0   6      165.56      190.91     16.27 o 
  16   0   6        4.50      -23.34     16.16 o 
 -25   1   6       21.20        8.44      8.63 o 
 -23   1   6       68.75       78.68     10.06 o 
 -21   1   6        9.24      -10.71      8.05 o 
 -19   1   6       21.64       11.22      6.71 o 
 -17   1   6      154.09      152.08      8.16 o 
 -15   1   6       64.98       58.93      5.53 o 
 -13   1   6      407.39      433.24      8.45 o 
 -11   1   6     2248.04     2191.54     24.68 o 
  -9   1   6      689.75      550.07      8.70 o 
  -7   1   6      345.90      329.38      7.80 o 
  -5   1   6      390.68      388.37      6.92 o 
  -3   1   6       79.54       59.11      4.14 o 
  -1   1   6     4468.33     4228.68     47.10 o 
   1   1   6      630.88      637.14      8.94 o 
   3   1   6     7612.83     8439.30     82.34 o 
   5   1   6      191.23      194.20      5.60 o 
   7   1   6      481.40      478.98     11.04 o 
   9   1   6       98.37      134.10     11.92 o 
  11   1   6      690.39      670.42     17.83 o 
  13   1   6      442.13      432.32     19.92 o 
  15   1   6       45.10       68.15     14.19 o 
  17   1   6        0.68       -8.08     17.95 o 
 -24   2   6       25.06       24.54      9.16 o 
 -22   2   6        0.62        5.90      7.68 o 
 -20   2   6       87.26       71.66      9.08 o 
 -18   2   6       10.54        5.71      5.81 o 
 -16   2   6      422.95      439.08     10.66 o 
 -14   2   6       66.08       65.51      5.76 o 
 -12   2   6       12.06        7.92      3.26 o 
 -10   2   6       41.15       36.96      3.67 o 
  -8   2   6     2803.74     2669.11     28.48 o 
  -6   2   6       21.13        7.37      4.28 o 
  -4   2   6      872.63      885.46     12.52 o 
  -2   2   6      617.73      652.14     12.57 o 
   0   2   6     2113.86     2011.23     25.23 o 
   2   2   6      450.13      390.14      7.11 o 
   4   2   6      617.14      628.69     10.14 o 
   6   2   6      701.79      658.53     11.30 o 
   8   2   6       19.50       87.12     12.92 o 
  10   2   6      163.92      157.31     28.27 o 
  12   2   6      212.13      219.67     13.08 o 
  14   2   6       17.38        8.81      9.44 o 
  16   2   6        7.76        1.98     10.18 o 
 -25   3   6        0.01        2.56      8.96 o 
 -23   3   6        3.65       -1.97      8.06 o 
 -21   3   6        0.21       -6.88      6.84 o 
 -19   3   6       64.26       58.68      9.46 o 
 -17   3   6        9.50       -2.20      5.88 o 
 -15   3   6       32.43       46.31     12.44 o 
 -13   3   6      113.95      108.01      6.68 o 
 -11   3   6     1186.20     1153.87     25.52 o 
  -9   3   6      568.36      637.21     16.74 o 
  -7   3   6      869.67      920.72     19.95 o 
  -5   3   6      232.36      271.91      8.53 o 
  -3   3   6      499.82      523.01      9.34 o 
  -1   3   6      350.42      373.81      7.97 o 
   1   3   6     1611.66     1671.68     22.67 o 
   3   3   6      102.74      124.16      4.56 o 
   5   3   6       29.88       41.30      5.76 o 
   7   3   6      558.31      578.88     14.40 o 
   9   3   6      318.47      341.21     12.51 o 
  11   3   6       13.07       -0.28      8.08 o 
  13   3   6       11.17      -13.63      9.08 o 
  15   3   6        5.83       -6.88     12.20 o 
  17   3   6        0.19       -9.75     10.17 o 
 -24   4   6        2.41       -8.66     15.94 o 
 -22   4   6       17.27        2.26      9.96 o 
 -20   4   6       15.54       11.15      9.12 o 
 -18   4   6        0.00      -13.43      8.95 o 
 -16   4   6       33.01       21.31      7.70 o 
 -14   4   6       39.70       18.57      5.64 o 
 -12   4   6      297.04      348.08      9.26 o 
 -10   4   6       83.51      124.04      6.29 o 
  -8   4   6      153.19      167.22     11.03 o 
  -6   4   6        0.03        0.78      2.46 o 
  -4   4   6      568.14      533.72      8.96 o 
  -2   4   6      169.65      202.03      5.42 o 
   0   4   6        0.21       -4.12      2.88 o 
   2   4   6      623.25      631.72     13.53 o 
   4   4   6        5.89        5.64      4.66 o 
   6   4   6       16.38       14.17      5.80 o 
   8   4   6     1308.04     1336.56     25.09 o 
  10   4   6       57.28       75.66     10.25 o 
  12   4   6      110.80      134.17     11.94 o 
  14   4   6        0.30       -1.75     12.36 o 
  16   4   6        2.18       -4.50     10.53 o 
 -23   5   6        3.33       -2.08     10.53 o 
 -21   5   6        8.32       13.82     10.34 o 
 -19   5   6       50.65       51.53     11.00 o 
 -17   5   6       37.21       33.87      8.81 o 
 -15   5   6       77.53       72.93      9.60 o 
 -13   5   6      107.01      139.70     12.41 o 
 -11   5   6      122.71      141.17      8.17 o 
  -9   5   6       28.24       55.12      6.06 o 
  -7   5   6      130.95      159.62      6.95 o 
  -5   5   6       22.78       26.94      4.67 o 
  -3   5   6      202.62      219.57      7.19 o 
  -1   5   6      840.07      727.81     16.40 o 
   1   5   6      209.91      260.26     10.51 o 
   3   5   6       17.14        4.42      6.34 o 
   5   5   6      468.03      446.36     14.21 o 
   7   5   6      207.55      234.05     18.40 o 
   9   5   6      200.68      196.04     12.16 o 
  11   5   6        0.51       -6.09      8.13 o 
  13   5   6       13.29       27.43     13.45 o 
  15   5   6        1.09      -18.97     12.65 o 
 -22   6   6      120.72      179.22     16.86 o 
 -20   6   6       40.35       53.64     11.46 o 
 -18   6   6       10.69        3.03      8.82 o 
 -16   6   6       13.40        0.60      8.25 o 
 -14   6   6       12.79       -6.98      9.16 o 
 -12   6   6        2.81       -7.65      6.71 o 
 -10   6   6        3.29       13.19      6.66 o 
  -8   6   6       27.83       17.17      5.91 o 
  -6   6   6      411.07      378.03     10.40 o 
  -4   6   6      233.15      243.20      8.78 o 
  -2   6   6      228.75      195.65     10.05 o 
   0   6   6      644.30      507.10     14.73 o 
   2   6   6     2181.77     2072.83     34.69 o 
   4   6   6      403.70      371.19     13.68 o 
   6   6   6      148.01      127.17     13.33 o 
   8   6   6       25.06       41.09     11.27 o 
  10   6   6       24.95       14.12     11.48 o 
  12   6   6       28.51       21.83     12.28 o 
 -19   7   6       47.67       53.46     11.63 o 
 -17   7   6        0.02       -7.19      8.47 o 
 -15   7   6       34.00       28.44     11.29 o 
 -13   7   6       12.60        8.44      8.37 o 
 -11   7   6        4.37       -1.03      8.00 o 
  -9   7   6        6.56        8.66      6.84 o 
  -7   7   6       32.76       15.53      6.87 o 
  -5   7   6       54.80       38.17      8.90 o 
  -3   7   6       37.84       26.43      8.90 o 
  -1   7   6      893.54      845.20     20.38 o 
   1   7   6     1516.14     1502.52     28.99 o 
   3   7   6      192.76      198.18     12.65 o 
   5   7   6       62.14       31.53     11.48 o 
   7   7   6      452.39      419.44     23.49 o 
   9   7   6        0.07        8.48     11.94 o 
  11   7   6        4.07        3.77     11.74 o 
 -16   8   6        0.02       -7.96     11.65 o 
 -14   8   6        8.61      -12.82      8.54 o 
 -12   8   6      122.33      123.48     11.80 o 
 -10   8   6      370.90      372.63     17.66 o 
  -8   8   6      222.74      202.68     12.57 o 
  -6   8   6       10.15       35.14     10.05 o 
  -4   8   6        0.27      -10.56      8.24 o 
  -2   8   6        1.19      -10.02      8.74 o 
   0   8   6        2.19       -4.17      8.86 o 
   2   8   6        2.71      -13.19      8.79 o 
   4   8   6      170.11      204.52     16.94 o 
   6   8   6        0.08       -1.54     10.40 o 
   8   8   6      106.06      105.80     15.74 o 
 -13   9   6       17.26       12.22     12.21 o 
 -11   9   6        1.04        1.26     10.95 o 
  -9   9   6        0.34       -9.58      9.75 o 
  -7   9   6        2.78        1.95     10.67 o 
  -5   9   6        1.84      -10.62      9.91 o 
  -3   9   6        7.96      -13.34      8.90 o 
  -1   9   6       32.65       34.92     11.09 o 
   1   9   6        4.93      -13.82      9.21 o 
   3   9   6        0.26      -14.40     11.12 o 
   5   9   6       30.86        8.38     12.86 o 
  -6  10   6        5.92      -15.00     10.00 o 
  -4  10   6       34.04        1.25     15.39 o 
  -2  10   6        0.04       -8.04     20.74 o 
 -25   1   7        2.62       -2.50      8.35 o 
 -23   1   7       17.84        7.14      7.94 o 
 -21   1   7        0.12       -9.21      6.14 o 
 -19   1   7       27.13       15.87      9.59 o 
 -17   1   7       59.75       51.51      7.04 o 
 -15   1   7       21.57       25.54      7.00 o 
 -13   1   7       48.60       93.28      5.48 o 
 -11   1   7      267.96      241.64      6.18 o 
  -9   1   7     3261.38     3194.56     33.45 o 
  -7   1   7        0.10       -2.17      3.00 o 
  -5   1   7     1899.74     1843.10     19.96 o 
  -3   1   7      992.61      924.94     13.03 o 
  -1   1   7      773.25      698.33     11.07 o 
   1   1   7     5185.95     5352.64     68.43 o 
   3   1   7      388.15      322.72      6.76 o 
   5   1   7       14.98       67.27      7.23 o 
   7   1   7      127.40      133.71      6.80 o 
   9   1   7      111.83      125.72      9.89 o 
  11   1   7      209.54      201.63     12.72 o 
  13   1   7        2.41      -12.63      8.42 o 
  15   1   7        9.93      -12.12     12.69 o 
 -26   2   7        1.28        2.74      9.16 o 
 -24   2   7        0.15       -1.90      7.91 o 
 -22   2   7       89.01       91.22     10.29 o 
 -20   2   7       49.94       37.02      7.84 o 
 -18   2   7       39.30       36.74      9.20 o 
 -16   2   7       22.57       17.21      5.26 o 
 -14   2   7        0.50       -5.34      4.02 o 
 -12   2   7      311.75      382.95      8.02 o 
  -8   2   7       69.58       84.02      5.95 o 
  -6   2   7      431.14      455.61      8.78 o 
  -4   2   7       32.40       27.60      4.39 o 
  -2   2   7      111.75      147.52      7.29 o 
   0   2   7      689.39      561.18     10.41 o 
   2   2   7        0.24        2.04      2.88 o 
   4   2   7      532.22      595.58     11.99 o 
   6   2   7      165.55      153.63      7.09 o 
   8   2   7       39.02       36.65      7.55 o 
  10   2   7        5.04      -15.23     10.16 o 
  12   2   7       24.85       25.13     12.69 o 
  14   2   7       16.18       15.36     10.28 o 
  16   2   7        0.38       -9.24      9.96 o 
 -25   3   7        1.45      -10.77      9.20 o 
 -23   3   7       57.48       69.91     10.17 o 
 -21   3   7       10.76        9.54      8.42 o 
 -19   3   7        9.14       -0.57      7.64 o 
 -17   3   7        3.66       -8.10      5.40 o 
 -15   3   7      171.66      163.78      7.26 o 
 -13   3   7      104.60      138.37      9.53 o 
 -11   3   7      397.19      372.86      9.14 o 
  -9   3   7     2680.28     2708.13     29.70 o 
  -7   3   7      304.67      266.29      7.13 o 
  -5   3   7     3410.16     3762.15     43.62 o 
  -3   3   7      605.21      639.00     13.57 o 
  -1   3   7       90.04      136.24      5.99 o 
   1   3   7     2563.97     2913.42     35.98 o 
   3   3   7       61.62       99.74      6.56 o 
   5   3   7      329.47      386.06     10.26 o 
   7   3   7     1482.38     1401.78     28.10 o 
   9   3   7      158.82      164.25     10.83 o 
  11   3   7       11.91       -1.27     10.73 o 
  13   3   7       24.75       -3.37      9.30 o 
  15   3   7        1.52      -12.66      9.49 o 
 -24   4   7       15.02        8.68     10.48 o 
 -22   4   7       17.65        7.09      9.96 o 
 -20   4   7        0.62      -12.10      8.07 o 
 -18   4   7        7.78       -7.79      6.84 o 
 -16   4   7      164.89      170.75      9.50 o 
 -14   4   7        4.24       -1.83      5.49 o 
 -12   4   7      113.89      109.31      6.83 o 
 -10   4   7     1848.41     1775.63     24.69 o 
  -8   4   7      462.63      420.47     13.03 o 
  -6   4   7        6.43       24.80      4.73 o 
  -4   4   7      869.57      808.08     14.55 o 
  -2   4   7       24.60       45.67      7.11 o 
   0   4   7      128.19      138.73      6.39 o 
   2   4   7      208.33      257.60      9.17 o 
   4   4   7     1201.65     1119.08     18.92 o 
   6   4   7       32.45       53.84      8.54 o 
   8   4   7       85.04       82.09     14.64 o 
  10   4   7       13.62        9.33      8.59 o 
  12   4   7       86.06       72.13     16.21 o 
  14   4   7       12.46        8.36     13.92 o 
 -23   5   7        0.00      -10.51     10.34 o 
 -21   5   7        0.79       -1.46      9.46 o 
 -19   5   7        1.62       -6.15     10.55 o 
 -17   5   7       11.10        6.86      7.70 o 
 -15   5   7      127.23      135.81     11.02 o 
 -13   5   7       12.72       15.70      7.50 o 
 -11   5   7      443.33      425.64     12.90 o 
  -9   5   7       37.02       33.53      5.73 o 
  -7   5   7       30.71       20.53      5.03 o 
  -5   5   7       71.95       88.22      6.14 o 
  -3   5   7      595.89      587.41     14.77 o 
  -1   5   7     1866.42     1733.03     29.18 o 
   1   5   7      238.79      213.20      9.88 o 
   3   5   7       65.81       57.74      8.50 o 
   5   5   7     1208.25     1172.32     24.07 o 
   7   5   7        0.90       23.89     10.71 o 
   9   5   7        7.37       -3.24     10.14 o 
  11   5   7        6.63      -15.27     10.18 o 
  13   5   7        0.81      -10.63     21.54 o 
 -22   6   7        0.01        5.61     10.55 o 
 -20   6   7        2.07       -5.40      9.66 o 
 -18   6   7       11.74        3.34      8.69 o 
 -16   6   7        3.99      -11.66      7.78 o 
 -14   6   7       31.21       13.80     10.32 o 
 -12   6   7       23.33       31.19     10.18 o 
 -10   6   7      232.25      226.83      9.27 o 
  -8   6   7        3.15        3.85      5.48 o 
  -6   6   7       96.43      105.96      9.97 o 
  -4   6   7       95.44      121.26     10.06 o 
  -2   6   7      492.99      490.81     14.93 o 
   0   6   7       21.81       71.14      9.28 o 
   2   6   7       48.07      103.72     13.12 o 
   4   6   7       74.90       89.48     11.14 o 
   6   6   7      146.52      123.72     14.16 o 
   8   6   7       28.07       18.46     12.57 o 
  10   6   7        4.36        2.42     11.65 o 
  12   6   7        0.25      -10.95     11.47 o 
 -19   7   7        0.00       -5.55      9.46 o 
 -17   7   7        4.14      -12.75      8.50 o 
 -15   7   7       16.63       -0.26     10.26 o 
 -13   7   7       74.61       76.54     16.44 o 
 -11   7   7      186.80      236.19     11.39 o 
  -9   7   7      174.06      202.49     11.86 o 
  -7   7   7      237.01      206.46     13.61 o 
  -5   7   7       19.33       -3.05      8.36 o 
  -3   7   7       26.91       35.69     11.40 o 
  -1   7   7       29.55       68.27     10.17 o 
   1   7   7      279.44      229.24     18.79 o 
   3   7   7        0.03      -12.90      8.60 o 
   5   7   7       59.33       77.60     13.06 o 
   7   7   7       43.74       47.67     12.45 o 
   9   7   7       32.91       55.70     14.59 o 
 -16   8   7        7.27      -16.11     12.89 o 
 -14   8   7        8.18        5.52     11.48 o 
 -12   8   7        0.01       25.11     11.34 o 
 -10   8   7       18.41       48.91     10.94 o 
  -8   8   7        0.00      -10.06      8.56 o 
  -6   8   7       65.69       67.58     11.26 o 
  -4   8   7       16.36       12.61      9.67 o 
  -2   8   7      144.60      124.77     13.99 o 
   0   8   7       66.34       69.74     11.31 o 
   2   8   7        3.62       -9.85      8.64 o 
   4   8   7        8.71       -1.83     11.03 o 
   6   8   7        4.90      -10.08     11.67 o 
   8   8   7       16.94       13.04     11.39 o 
 -13   9   7        9.89       16.84     12.44 o 
 -11   9   7        1.02        2.83     12.18 o 
  -9   9   7       14.47       -0.91     12.95 o 
  -7   9   7        0.01      -14.49      9.66 o 
  -5   9   7       60.56       69.41     12.12 o 
  -3   9   7        2.59      -13.56      9.61 o 
  -1   9   7        2.93      -12.77     14.12 o 
   1   9   7       32.58       41.12     11.64 o 
   3   9   7        2.90      -16.36     10.90 o 
 -26   0   8        4.52        2.28     12.27 o 
 -24   0   8       12.15       21.99     12.06 o 
 -22   0   8       11.03       -1.56      9.46 o 
 -20   0   8        1.11       -2.26     26.48 o 
 -18   0   8      136.34      197.23     20.20 o 
 -16   0   8        6.32       16.77      7.91 o 
 -14   0   8     4549.79     4474.24     66.77 o 
 -12   0   8     3779.83     3684.24     55.36 o 
 -10   0   8     1181.44     1232.67     22.08 o 
  -8   0   8     2773.37     2585.97     46.33 o 
  -6   0   8     2026.10     2013.88     30.93 o 
  -4   0   8      554.65      486.05     10.63 o 
  -2   0   8      240.07      287.93      8.11 o 
   0   0   8     1398.87     1508.22     25.17 o 
   2   0   8      764.63      679.20     14.59 o 
   4   0   8      556.49      543.46     18.76 o 
   6   0   8      339.33      345.32     11.56 o 
   8   0   8      648.71      685.10     37.25 o 
 -25   1   8       28.79       22.51      9.03 o 
 -23   1   8        5.38       -2.08      7.39 o 
 -21   1   8       11.02        3.84      6.71 o 
 -19   1   8       43.90       46.98      7.61 o 
 -17   1   8       26.53       33.51      7.26 o 
 -15   1   8      668.64      625.78     12.27 o 
 -13   1   8     1962.72     1929.86     23.14 o 
 -11   1   8        1.42       -1.49      3.16 o 
  -9   1   8     1272.31     1388.02     16.78 o 
  -7   1   8     6445.65     6874.27     67.28 o 
  -5   1   8      494.79      563.49      8.10 o 
  -3   1   8     2340.00     2368.23     25.23 o 
  -1   1   8     4668.46     4641.87     46.84 o 
   1   1   8      911.87      880.89     14.21 o 
   3   1   8      879.99      875.60     14.20 o 
   5   1   8       36.90       59.37      6.58 o 
   7   1   8      112.52      178.82      9.83 o 
   9   1   8      241.07      221.25     12.80 o 
  11   1   8      146.88      186.33     13.85 o 
  13   1   8        6.12        1.41     11.73 o 
  15   1   8        7.84        3.59     17.95 o 
 -26   2   8        0.03       -1.58      9.03 o 
 -24   2   8       18.13        3.08      8.39 o 
 -22   2   8        9.60        3.58      7.74 o 
 -20   2   8        6.28       -8.62      6.50 o 
 -18   2   8        2.32       -7.66      6.70 o 
 -16   2   8        0.47       -6.52      5.15 o 
 -14   2   8       22.92       24.11      4.38 o 
 -12   2   8       40.33       17.96      3.80 o 
 -10   2   8      224.30      258.93      6.20 o 
  -8   2   8     1094.65     1049.29     15.73 o 
  -6   2   8      836.62      848.91     13.07 o 
  -4   2   8      146.50      124.34      7.77 o 
  -2   2   8     3543.26     3620.51     42.21 o 
   0   2   8        1.82       -4.64      3.79 o 
   2   2   8       67.85       56.18      5.38 o 
   4   2   8        0.01       -3.86      4.18 o 
   6   2   8      199.70      169.49      8.15 o 
   8   2   8       45.50       61.66     10.59 o 
  10   2   8        9.62      -12.12     10.16 o 
  12   2   8        0.02       -1.62      9.24 o 
  14   2   8       22.55       35.60     14.27 o 
 -25   3   8        9.27       -0.26      8.38 o 
 -23   3   8        0.42       -3.51      7.96 o 
 -21   3   8        0.11       -9.67      6.45 o 
 -19   3   8       11.43      -11.40      9.98 o 
 -17   3   8       23.97       24.94      6.39 o 
 -15   3   8       87.76      116.45      8.01 o 
 -13   3   8       55.70       68.04      5.31 o 
 -11   3   8      733.06      722.42     13.19 o 
  -9   3   8      394.44      405.08      9.33 o 
  -7   3   8       51.65       92.79      6.61 o 
  -5   3   8     1261.78     1299.90     18.20 o 
  -3   3   8       46.11       56.58      6.33 o 
  -1   3   8      122.10      119.36      5.62 o 
   1   3   8       39.02       45.16      5.33 o 
   3   3   8       50.46       73.87      6.57 o 
   5   3   8        3.01       17.49      5.83 o 
   7   3   8      182.63      193.06     11.17 o 
   9   3   8       10.50       -4.63      7.96 o 
  11   3   8       28.12       27.38     13.33 o 
  13   3   8        0.21      -14.16      9.44 o 
  15   3   8        9.27       15.57     11.52 o 
 -24   4   8        2.29      -14.56     10.01 o 
 -22   4   8        4.82      -13.93     10.05 o 
 -20   4   8       13.14       -2.17      8.45 o 
 -18   4   8        4.37      -10.85      7.80 o 
 -16   4   8      225.83      209.44     10.51 o 
 -14   4   8        5.97       10.92      6.69 o 
 -12   4   8       12.18       46.20      6.52 o 
 -10   4   8       19.69       21.45      6.19 o 
  -8   4   8       89.14       85.61      5.84 o 
  -6   4   8     1139.52     1167.61     21.54 o 
  -4   4   8       41.08       43.39      6.50 o 
  -2   4   8      717.04      654.28     17.10 o 
   0   4   8      125.06      128.82      9.13 o 
   2   4   8      497.60      518.17     15.86 o 
   4   4   8      708.51      645.77     18.66 o 
   6   4   8        2.50        1.29      8.87 o 
   8   4   8       27.62       37.92     10.83 o 
  10   4   8       30.09       41.40     11.74 o 
  12   4   8        9.54        6.28     17.95 o 
  14   4   8        1.19      -12.96     13.00 o 
 -23   5   8        7.22       -9.04      9.98 o 
 -21   5   8        1.50      -13.37      8.92 o 
 -19   5   8        2.07       -4.64      7.90 o 
 -17   5   8       13.79       20.26      8.79 o 
 -15   5   8        4.02        7.75     11.01 o 
 -13   5   8      250.96      304.86     11.54 o 
 -11   5   8      189.11      197.29      8.47 o 
  -9   5   8       91.58       93.69      8.82 o 
  -7   5   8      418.44      399.88     10.21 o 
  -5   5   8       41.57       59.77      7.84 o 
  -3   5   8      740.80      751.53     17.57 o 
  -1   5   8        8.33       -1.22      6.62 o 
   1   5   8      210.64      186.91     10.57 o 
   3   5   8        4.08        6.35      9.20 o 
   5   5   8      119.17      158.37     13.89 o 
   7   5   8       24.36       19.80     10.80 o 
   9   5   8        1.43      -12.43     10.09 o 
  11   5   8        3.84        7.42     12.12 o 
  13   5   8        7.10       -1.09     13.00 o 
 -22   6   8        7.59       -3.54     10.18 o 
 -20   6   8        0.01       -5.02      9.22 o 
 -18   6   8        3.19        1.37      8.82 o 
 -16   6   8       11.80        7.73      8.26 o 
 -14   6   8      112.06      123.11     10.99 o 
 -12   6   8        0.19       13.31      9.43 o 
 -10   6   8      273.38      289.77     12.50 o 
  -8   6   8       19.03        6.03      7.90 o 
  -6   6   8      105.82      112.31     10.44 o 
  -4   6   8      280.04      289.41     12.25 o 
  -2   6   8     1459.39     1278.40     25.34 o 
   0   6   8     2137.02     2019.49     34.74 o 
   2   6   8        1.60      -11.93      7.95 o 
   4   6   8        2.55        9.20      8.61 o 
   6   6   8       15.13       19.86     15.42 o 
   8   6   8       37.71       25.95     11.78 o 
  10   6   8       41.03       51.84     12.90 o 
 -19   7   8        2.01       -0.79      9.11 o 
 -17   7   8        2.58       -3.94      8.93 o 
 -15   7   8       24.55       11.41     11.01 o 
 -13   7   8        9.05       19.26     10.93 o 
 -11   7   8      115.53      142.79     14.64 o 
  -9   7   8       50.29       25.06      9.45 o 
  -7   7   8        4.93       -5.15     10.30 o 
  -5   7   8      656.33      650.50     18.97 o 
  -3   7   8     1482.56     1418.03     28.28 o 
  -1   7   8      380.64      379.32     14.82 o 
   1   7   8       46.72       28.55     11.27 o 
   3   7   8      151.73      169.66     13.22 o 
   5   7   8       32.99       29.71     11.45 o 
   7   7   8        6.77       -1.17     11.28 o 
   9   7   8       14.27        9.09     12.98 o 
 -18   8   8        5.98       -1.05      9.92 o 
 -16   8   8       24.61       43.71     13.23 o 
 -14   8   8       72.97      116.03     14.91 o 
 -12   8   8      476.80      457.97     22.52 o 
 -10   8   8       34.67       34.77     12.31 o 
  -8   8   8        1.93      -10.54      9.12 o 
  -6   8   8        4.93       -8.92      9.18 o 
  -4   8   8        0.82      -13.99      9.72 o 
  -2   8   8       23.16        7.37      9.38 o 
   0   8   8        8.93        6.45      9.17 o 
   2   8   8       83.71       84.16     12.54 o 
   4   8   8        1.75      -15.24     11.30 o 
   6   8   8        9.31       -8.73     11.13 o 
 -13   9   8        4.25       25.21     14.40 o 
 -11   9   8       13.24       26.60     17.48 o 
  -9   9   8       11.46        4.10     13.36 o 
  -7   9   8        1.45       -8.94      9.97 o 
  -5   9   8        2.58        8.68     10.68 o 
  -3   9   8        6.05        9.96     10.42 o 
  -1   9   8       10.33      -10.06     10.41 o 
   1   9   8        3.45       -5.53      9.69 o 
   3   9   8        3.65      -20.31     13.54 o 
 -27   1   9        7.95        2.52      8.71 o 
 -25   1   9        0.88       -7.38      7.81 o 
 -23   1   9        0.12       -9.79      6.53 o 
 -21   1   9        5.61       -2.92      6.90 o 
 -19   1   9       22.29       63.98     12.11 o 
 -17   1   9       70.98       95.83      7.45 o 
 -15   1   9       25.40       18.64      4.54 o 
 -13   1   9      100.17      112.24      5.71 o 
 -11   1   9      164.51      166.60      5.62 o 
  -9   1   9      187.48      222.71      5.65 o 
  -7   1   9        6.87       28.36      4.16 o 
  -5   1   9       33.73       43.27      2.96 o 
  -3   1   9     2725.89     2565.10     27.49 o 
  -1   1   9       38.94       65.58      3.54 o 
   1   1   9      143.62      143.32      5.89 o 
   3   1   9      202.90      199.09      7.31 o 
   5   1   9        0.00       -6.22      5.61 o 
   7   1   9       26.32       17.36     11.86 o 
   9   1   9        2.85      -17.05     14.36 o 
  11   1   9        1.05       -4.49     16.16 o 
  13   1   9        3.79        4.49     17.95 o 
 -26   2   9        1.11      -12.28      8.18 o 
 -24   2   9        0.10      -10.67      7.11 o 
 -22   2   9        2.50       -8.62      8.42 o 
 -20   2   9       21.92        6.08      9.59 o 
 -18   2   9      335.31      297.10     13.86 o 
 -16   2   9        1.68        6.95      5.21 o 
 -14   2   9      170.41      157.53      7.96 o 
 -12   2   9      189.63      159.51      5.78 o 
 -10   2   9        4.01       -3.98      2.76 o 
  -8   2   9     2596.08     2893.52     35.07 o 
  -6   2   9     1027.47     1160.15     16.69 o 
  -4   2   9      939.29     1125.98     16.18 o 
  -2   2   9      256.48      272.00      7.11 o 
   0   2   9       29.88       30.53      5.32 o 
   2   2   9      266.02      269.10      9.77 o 
   4   2   9      157.40      188.03      7.78 o 
   6   2   9      166.84      157.28      9.62 o 
   8   2   9       73.59       70.01      9.98 o 
  10   2   9       72.77       82.63     14.91 o 
  12   2   9        2.88       -9.87     12.06 o 
  14   2   9        8.17        8.90     14.91 o 
 -25   3   9        1.21      -10.01      9.77 o 
 -23   3   9        0.98      -13.00      8.94 o 
 -21   3   9        3.30       -7.26      7.87 o 
 -19   3   9        7.76       -3.00      8.11 o 
 -17   3   9        3.15       -9.51      6.34 o 
 -15   3   9     1248.36     1176.15     21.54 o 
 -13   3   9      178.04      142.88      7.09 o 
 -11   3   9      317.27      290.63      8.52 o 
  -9   3   9     1996.11     2058.00     27.23 o 
  -7   3   9      131.12      152.94      6.07 o 
  -5   3   9      440.71      454.47     12.27 o 
  -3   3   9     3298.31     3303.91     46.64 o 
  -1   3   9        0.49       -7.19      4.79 o 
   1   3   9     1048.69     1131.01     21.47 o 
   3   3   9      309.13      319.26      9.81 o 
   5   3   9      121.42      213.25     13.70 o 
   7   3   9      673.51      607.83     18.28 o 
   9   3   9       48.66       53.61     18.35 o 
  11   3   9        0.89       -2.89     11.37 o 
  13   3   9        2.34       -4.94     10.20 o 
 -24   4   9        0.11      -14.14      9.64 o 
 -22   4   9        6.26       -7.45      8.97 o 
 -20   4   9       22.09       22.80      9.82 o 
 -18   4   9       14.26       -3.65      7.35 o 
 -16   4   9      280.56      273.15     11.44 o 
 -14   4   9      169.97      188.20     10.23 o 
 -12   4   9       50.66      100.51      7.39 o 
 -10   4   9       40.19       51.60      6.33 o 
  -8   4   9      244.91      243.06      7.73 o 
  -6   4   9       73.07       78.47      7.44 o 
  -4   4   9        9.09        7.28      5.85 o 
  -2   4   9      212.57      176.78      9.30 o 
   0   4   9       32.93       53.08      7.84 o 
   2   4   9      280.35      286.06     11.63 o 
   4   4   9       29.10       51.17     10.00 o 
   6   4   9      190.89      177.95     14.42 o 
   8   4   9      288.41      230.68     13.68 o 
  10   4   9       48.80       63.80     12.77 o 
  12   4   9        0.41      -14.36     17.05 o 
 -23   5   9        0.03      -14.46      9.64 o 
 -21   5   9        0.32      -14.17      9.45 o 
 -19   5   9        4.34       -0.10      8.18 o 
 -17   5   9      178.56      160.88     12.03 o 
 -15   5   9      633.87      621.79     16.64 o 
 -13   5   9      603.77      597.53     14.00 o 
 -11   5   9      400.67      312.10      9.92 o 
  -9   5   9       18.15        3.74      6.84 o 
  -7   5   9      651.69      636.37     18.20 o 
  -5   5   9      459.09      433.21     15.45 o 
  -3   5   9       38.39       30.32      8.56 o 
  -1   5   9      267.78      290.21     13.57 o 
   1   5   9      134.50      128.88     11.05 o 
   3   5   9      206.71      183.82     12.05 o 
   5   5   9      365.95      400.90     18.06 o 
   7   5   9       52.99       25.41     12.63 o 
   9   5   9        1.03       -1.91     10.83 o 
  11   5   9        0.19       -2.95     13.91 o 
 -22   6   9        0.15       -1.36     10.86 o 
 -20   6   9        9.16        2.47      9.12 o 
 -18   6   9       20.46       12.33      9.20 o 
 -16   6   9       14.51        7.46      8.59 o 
 -14   6   9      162.03      205.60     10.89 o 
 -12   6   9        6.28       15.06      8.64 o 
 -10   6   9      249.91      247.77     12.01 o 
  -8   6   9       11.53       -5.01      7.77 o 
  -6   6   9       15.43       25.32      8.68 o 
  -4   6   9       80.58      146.56     21.51 o 
  -2   6   9       14.40       55.76     10.83 o 
   0   6   9       10.93        9.88      9.20 o 
   2   6   9       42.27       28.24      9.59 o 
   4   6   9        3.13       18.78     10.15 o 
   6   6   9       43.63       30.77     11.51 o 
   8   6   9       26.18        6.56     10.73 o 
  10   6   9       14.00        3.66     11.65 o 
 -19   7   9       28.73       41.82     10.30 o 
 -17   7   9        0.16       -9.67      8.78 o 
 -15   7   9       85.16      154.04     15.67 o 
 -13   7   9      328.58      331.42     16.72 o 
 -11   7   9       22.25       24.82      9.51 o 
  -9   7   9        4.33      -10.92      8.31 o 
  -7   7   9       51.11       57.46     10.41 o 
  -5   7   9        6.02       25.49     11.43 o 
  -3   7   9      252.26      249.82     13.47 o 
  -1   7   9       22.23       -0.47      9.29 o 
   1   7   9       10.37        3.30      9.10 o 
   3   7   9        0.86      -10.52      9.87 o 
   5   7   9        0.04       -9.41     10.63 o 
   7   7   9        6.90       -7.09     11.78 o 
 -18   8   9        4.47       -4.84     11.63 o 
 -16   8   9        1.00       11.34     16.16 o 
 -14   8   9        0.81       28.05     17.40 o 
 -12   8   9       26.18       36.24     14.89 o 
 -10   8   9        1.99       -0.38      9.39 o 
  -8   8   9        4.57      -12.99      8.66 o 
  -6   8   9        4.62      -12.93      8.62 o 
  -4   8   9        4.48       -9.33      9.44 o 
  -2   8   9      146.18      152.99     13.76 o 
   0   8   9        1.02       12.40     11.61 o 
   2   8   9        4.19      -11.92      9.72 o 
   4   8   9        0.04      -13.28     10.43 o 
 -13   9   9       27.31       27.93     12.34 o 
 -11   9   9        1.39       -0.46     12.32 o 
  -9   9   9        0.48        3.81     12.41 o 
  -7   9   9       12.97        2.60     10.12 o 
  -5   9   9       12.34        3.92     10.76 o 
  -3   9   9       23.31       22.41     11.01 o 
  -1   9   9        2.44       -6.87     10.16 o 
   1   9   9        9.56        0.86     10.78 o 
 -26   0  10        0.02      -12.26     12.12 o 
 -24   0  10        4.72      -10.77     14.36 o 
 -22   0  10        4.59      -14.19      9.46 o 
 -20   0  10       19.69        9.45     10.73 o 
 -18   0  10      891.75      819.13     24.43 o 
 -16   0  10     3466.38     3258.58     51.97 o 
 -14   0  10      239.82      267.77     10.38 o 
 -12   0  10     1822.60     1812.76     30.82 o 
 -10   0  10     6064.68     6682.49     94.16 o 
  -8   0  10     1060.49     1058.38     29.01 o 
  -6   0  10      875.34      915.12     17.15 o 
  -4   0  10      921.08      917.85     17.41 o 
  -2   0  10       61.73       76.32      5.50 o 
   0   0  10        6.25       -0.94      4.04 o 
   2   0  10       13.64       12.98      7.96 o 
   4   0  10     2165.81     1899.36     45.05 o 
   6   0  10     1467.95     1311.01     36.16 o 
   8   0  10      130.65      100.53     20.64 o 
  10   0  10        3.96      -16.16     15.26 o 
  12   0  10       14.64        5.39     17.95 o 
 -27   1  10        0.92       -2.75      8.34 o 
 -25   1  10        1.63       -5.38      7.89 o 
 -23   1  10        1.78       -4.92      7.01 o 
 -21   1  10        0.03      -10.06      6.71 o 
 -19   1  10     1042.66      963.26     23.45 o 
 -17   1  10       47.43       65.50      6.96 o 
 -15   1  10       83.68      114.07      6.41 o 
 -13   1  10       18.10       21.33      3.92 o 
 -11   1  10       71.28       88.21      5.08 o 
  -9   1  10      187.97      188.68      8.42 o 
  -7   1  10       83.27       65.53      4.48 o 
  -5   1  10      536.83      528.05      8.35 o 
  -3   1  10        3.66       -0.75      3.78 o 
  -1   1  10      206.74      176.13      6.28 o 
   1   1  10       85.95      106.47      6.47 o 
   3   1  10       76.12       63.55      6.62 o 
   5   1  10      253.92      255.52      9.65 o 
   7   1  10      142.36      156.61     17.74 o 
   9   1  10       97.64      113.99     22.44 o 
  11   1  10        6.81        8.98     16.16 o 
  13   1  10        3.73       -5.39     17.05 o 
 -26   2  10        1.79       -6.75      9.96 o 
 -24   2  10        0.05      -10.01      7.71 o 
 -22   2  10        6.69        3.62      7.39 o 
 -20   2  10        4.51       -4.96      7.26 o 
 -18   2  10        4.16        7.26      6.25 o 
 -16   2  10       20.98       52.75      8.82 o 
 -14   2  10      449.04      381.57      8.63 o 
 -12   2  10      150.39      167.91      5.82 o 
 -10   2  10     1242.55     1289.02     19.14 o 
  -8   2  10      550.48      497.02     10.03 o 
  -6   2  10      879.56      851.25     16.60 o 
  -4   2  10      185.44      201.65      6.20 o 
  -2   2  10      627.77      648.86     11.86 o 
   0   2  10       14.15       40.53      5.15 o 
   2   2  10      113.45       95.89      8.18 o 
   4   2  10      103.57      133.07      9.70 o 
   6   2  10      181.08      169.94     15.16 o 
   8   2  10        1.50       -0.94      8.91 o 
  10   2  10       20.04       11.67     18.85 o 
  12   2  10        0.21        4.49     17.95 o 
 -25   3  10        5.34      -14.02      9.46 o 
 -23   3  10        6.04       -3.83      8.98 o 
 -21   3  10       11.55        4.52      9.08 o 
 -19   3  10        0.70       -1.56      7.27 o 
 -17   3  10        0.01        0.33      8.59 o 
 -15   3  10      660.31      617.71     15.06 o 
 -13   3  10       95.52      108.06      7.43 o 
 -11   3  10        9.79        7.95      4.86 o 
  -9   3  10       16.93       17.61      4.74 o 
  -7   3  10      198.61      188.07      8.30 o 
  -5   3  10       12.03       15.83      5.50 o 
  -3   3  10      201.24      212.93      9.21 o 
  -1   3  10       18.01       28.13      6.39 o 
   1   3  10        1.44       -2.80      6.30 o 
   3   3  10      143.62      161.51     10.73 o 
   5   3  10        0.00        9.88      9.59 o 
   7   3  10        5.02       -2.75      9.41 o 
   9   3  10       45.95       38.91     12.65 o 
  11   3  10        0.02        6.28     17.95 o 
 -24   4  10        2.32      -16.22     10.81 o 
 -22   4  10        0.02       -3.27      9.30 o 
 -20   4  10       68.52       94.51     16.44 o 
 -18   4  10       58.85      115.13     10.75 o 
 -16   4  10       38.51       50.86      9.10 o 
 -14   4  10       45.35       53.77      9.06 o 
 -12   4  10      201.92      236.52      8.55 o 
 -10   4  10      166.56      150.83      8.69 o 
  -8   4  10      135.17      125.91      8.88 o 
  -6   4  10        2.56       -5.74      5.70 o 
  -4   4  10       17.67       18.21      8.87 o 
  -2   4  10       10.28       25.44      9.68 o 
   0   4  10      135.44      151.64     10.41 o 
   2   4  10      224.20      229.69     11.99 o 
   4   4  10      418.08      375.70     15.86 o 
   6   4  10       24.34       13.61     11.73 o 
   8   4  10       40.86       49.29     11.55 o 
  10   4  10       22.19       18.78     12.91 o 
 -23   5  10        0.05       -8.69     10.28 o 
 -21   5  10        0.00      -14.87     10.25 o 
 -19   5  10       54.57       52.14     10.05 o 
 -17   5  10      244.08      240.40     12.83 o 
 -15   5  10       30.43       43.82      8.87 o 
 -13   5  10       39.03       51.63      7.86 o 
 -11   5  10       97.39       92.72     11.12 o 
  -9   5  10        0.14       -9.21      9.46 o 
  -7   5  10      300.11      300.28     13.57 o 
  -5   5  10       36.82       36.65      9.03 o 
  -3   5  10        1.99        4.91      8.20 o 
  -1   5  10      116.19      147.92     14.01 o 
   1   5  10      122.02      125.14     28.44 o 
   3   5  10        0.25       14.46      9.11 o 
   5   5  10      188.56      198.52     17.38 o 
   7   5  10       10.52        5.96     10.02 o 
   9   5  10       10.75       11.79     10.33 o 
 -22   6  10        9.40        4.02     11.09 o 
 -20   6  10        9.72       12.14      9.46 o 
 -18   6  10       27.16       41.13      9.87 o 
 -16   6  10       62.08       87.44     10.77 o 
 -14   6  10        3.99       14.07     10.68 o 
 -12   6  10      124.20      107.21     11.21 o 
 -10   6  10      117.92      134.19     11.78 o 
  -8   6  10      594.46      542.32     16.44 o 
  -6   6  10      812.29      799.77     20.00 o 
  -4   6  10     1593.99     1514.88     33.56 o 
  -2   6  10      162.29      158.06     12.64 o 
   0   6  10       95.91      119.76     12.01 o 
   2   6  10        6.48       17.33      9.47 o 
   4   6  10       36.49       58.38     12.56 o 
   6   6  10       25.88       23.66     11.22 o 
   8   6  10       20.33       28.03     12.18 o 
 -19   7  10        0.95       -7.22     15.66 o 
 -17   7  10       71.32       87.63     22.56 o 
 -15   7  10       89.01      117.96     14.90 o 
 -13   7  10        0.06        6.76     11.33 o 
 -11   7  10       45.36       30.18     10.33 o 
  -9   7  10      103.64      117.60     12.43 o 
  -7   7  10      646.52      647.87     19.04 o 
  -5   7  10      452.69      453.04     18.72 o 
  -3   7  10        0.05       -9.22      8.68 o 
  -1   7  10        0.64       -2.54      9.38 o 
   1   7  10       11.52       20.03      9.94 o 
   3   7  10      125.75      124.26     15.20 o 
   5   7  10       10.01       10.20     11.89 o 
 -16   8  10       77.43       96.84     27.69 o 
 -14   8  10      165.47      192.55     17.56 o 
 -12   8  10      123.51      148.63     26.99 o 
 -10   8  10        0.08      -12.20      8.98 o 
  -8   8  10        4.22      -12.89      8.59 o 
  -6   8  10        3.47       -8.34      9.53 o 
  -4   8  10        5.28       -1.70      9.40 o 
  -2   8  10       76.53       75.61     11.81 o 
   0   8  10       21.44       37.38     11.58 o 
   2   8  10       11.37       16.16     12.60 o 
   4   8  10       72.47       82.53     14.62 o 
 -13   9  10        3.74        4.78     12.67 o 
 -11   9  10       22.36       10.99     13.06 o 
  -9   9  10        3.37      -10.00     10.30 o 
  -7   9  10        0.04      -11.99     10.13 o 
  -5   9  10       12.37      -14.61      9.74 o 
  -3   9  10        0.01       -5.78     10.76 o 
  -1   9  10        2.21      -14.52     11.79 o 
 -27   1  11        0.00      -12.25      8.16 o 
 -25   1  11        0.04       -9.96      7.98 o 
 -23   1  11       18.60       12.32      8.13 o 
 -21   1  11       20.24       23.14      8.06 o 
 -19   1  11       27.78       51.19      8.55 o 
 -17   1  11      582.72      601.49     18.21 o 
 -15   1  11       13.06       10.11      4.75 o 
 -13   1  11      144.68      143.23      5.75 o 
 -11   1  11       36.54       33.37      3.96 o 
  -9   1  11       18.74        8.08      4.28 o 
  -7   1  11      187.05      161.02      4.69 o 
  -5   1  11       18.34       39.14      4.25 o 
  -3   1  11      940.44      860.85     14.26 o 
  -1   1  11      167.33      164.44      6.71 o 
   1   1  11        5.93       -4.95      4.61 o 
   3   1  11      242.37      200.51     10.42 o 
   5   1  11       44.96       47.19      9.11 o 
   7   1  11      206.68      187.66     12.46 o 
   9   1  11        0.33        9.45     14.81 o 
  11   1  11        0.26       -8.22     11.86 o 
 -26   2  11        4.19       -2.99     11.07 o 
 -24   2  11        0.93       -9.28      8.97 o 
 -22   2  11       22.78       27.62      9.46 o 
 -20   2  11        7.74       -1.94      8.94 o 
 -18   2  11      825.70      757.69     28.24 o 
 -16   2  11       51.56       54.47      7.24 o 
 -14   2  11        1.78       -6.91      4.61 o 
 -12   2  11      125.86      145.14      6.72 o 
 -10   2  11      342.06      373.59      9.19 o 
  -8   2  11     1049.30     1115.54     20.49 o 
  -6   2  11        1.99       12.33      5.03 o 
  -4   2  11        1.63       10.08      4.96 o 
  -2   2  11      123.98      132.62     17.36 o 
   0   2  11        7.97       19.20      6.29 o 
   2   2  11      106.61      104.26      8.87 o 
   4   2  11      277.26      204.94      9.32 o 
   6   2  11      454.78      430.45     21.97 o 
   8   2  11       47.57       22.44     18.85 o 
  10   2  11        6.32       -2.69     16.16 o 
  12   2  11       25.67       23.34     21.54 o 
 -25   3  11        4.72       -8.09      9.76 o 
 -23   3  11       20.94       14.74     10.01 o 
 -21   3  11       45.06       34.08     11.01 o 
 -19   3  11       42.05       37.91      9.09 o 
 -17   3  11      331.08      284.33     11.58 o 
 -15   3  11       95.89       97.90      8.71 o 
 -13   3  11        5.97        1.58      5.08 o 
 -11   3  11      575.73      631.81     12.85 o 
  -9   3  11      400.47      417.27     12.32 o 
  -7   3  11       32.50       58.87      7.28 o 
  -5   3  11       17.00       24.95      6.34 o 
  -3   3  11       15.08       22.67      7.13 o 
  -1   3  11      357.93      376.27     13.86 o 
   1   3  11     1117.13     1129.11     22.98 o 
   3   3  11      644.39      574.40     16.53 o 
   5   3  11      152.93      170.83     13.68 o 
   7   3  11       22.86       25.00     10.48 o 
   9   3  11        0.57       -5.39     16.16 o 
  11   3  11        2.58       -5.39     20.64 o 
 -24   4  11        3.52       10.90     10.42 o 
 -22   4  11        3.80      -13.17      8.78 o 
 -20   4  11      328.13      338.94     13.76 o 
 -18   4  11      120.33      165.81     11.88 o 
 -16   4  11      791.11      733.14     17.92 o 
 -14   4  11       55.14       38.60      7.17 o 
 -12   4  11        1.65       -9.24      6.16 o 
 -10   4  11        4.08       -8.77      5.85 o 
  -8   4  11       97.39       92.85      9.03 o 
  -6   4  11      195.32      199.84     10.13 o 
  -4   4  11       56.41       47.27      7.89 o 
  -2   4  11       91.46      114.51     10.32 o 
   0   4  11       99.57      161.64     11.45 o 
   2   4  11      702.13      608.21     21.66 o 
   4   4  11       20.19       11.62      9.86 o 
   6   4  11       97.05       84.76     14.27 o 
   8   4  11        6.55       10.28     10.38 o 
  10   4  11       28.07       34.59     14.19 o 
 -23   5  11       28.51       24.62     11.30 o 
 -21   5  11       12.37       13.09     10.28 o 
 -19   5  11        2.06        4.07      8.99 o 
 -17   5  11        0.67        9.86      8.59 o 
 -15   5  11        0.21       -2.74      9.56 o 
 -13   5  11      107.47      129.21     12.93 o 
 -11   5  11        2.61      -12.08      8.05 o 
  -9   5  11       35.44       50.75      8.76 o 
  -7   5  11      275.76      236.14     11.72 o 
  -5   5  11       19.36       -1.03      7.67 o 
  -3   5  11       87.60      101.97     13.34 o 
  -1   5  11      242.39      243.61     15.15 o 
   1   5  11      100.07      144.04     13.85 o 
   3   5  11        5.82        3.30      9.07 o 
   5   5  11       13.62       -4.10     11.76 o 
   7   5  11       11.28        6.38     18.22 o 
   9   5  11        2.60        4.10     10.94 o 
 -22   6  11       11.18       14.59     10.65 o 
 -20   6  11        9.99        6.93      9.66 o 
 -18   6  11        1.04        1.52     11.01 o 
 -16   6  11      168.10      188.09     19.77 o 
 -14   6  11      237.47      211.77     14.07 o 
 -12   6  11       42.17       27.91      9.36 o 
 -10   6  11       63.61       70.56     10.42 o 
  -8   6  11       66.99       89.92     13.60 o 
  -6   6  11       78.22      100.20     11.27 o 
  -4   6  11        0.96        0.85      8.50 o 
  -2   6  11      140.16      188.22     12.92 o 
   0   6  11        4.92        6.19      9.68 o 
   2   6  11      622.37      593.48     20.03 o 
   4   6  11        0.27       -0.33     11.01 o 
   6   6  11       14.77       14.63     11.64 o 
 -19   7  11       31.10       58.70     13.89 o 
 -17   7  11       75.15      105.01     13.97 o 
 -15   7  11       20.85       39.39     12.02 o 
 -13   7  11       20.75       18.74     11.09 o 
 -11   7  11        6.76       -2.16      9.62 o 
  -9   7  11       10.98       41.45     10.59 o 
  -7   7  11       60.01       79.72     11.43 o 
  -5   7  11       37.66       24.18     10.23 o 
  -3   7  11        8.41        1.01     11.53 o 
  -1   7  11       18.61        9.31      9.90 o 
   1   7  11        2.28       15.33     10.11 o 
   3   7  11        5.75        9.97     12.02 o 
   5   7  11        0.15      -17.08     11.38 o 
 -16   8  11        1.73        7.55     12.09 o 
 -14   8  11       17.83       21.44     13.09 o 
 -12   8  11        1.16       -0.19     13.16 o 
 -10   8  11        1.09      -10.53      9.90 o 
  -8   8  11        0.97      -13.23      8.82 o 
  -6   8  11       14.57       18.48     10.74 o 
  -4   8  11        0.01        6.89      9.66 o 
  -2   8  11        9.51       20.56     10.75 o 
   0   8  11        3.59        0.28     10.68 o 
   2   8  11        0.42       15.87     20.38 o 
 -11   9  11        1.04      -13.13     11.51 o 
  -9   9  11       19.00       16.88     11.86 o 
  -7   9  11        5.70      -14.58      9.72 o 
  -5   9  11        7.01        1.06     10.73 o 
 -26   0  12        0.07        2.62     12.27 o 
 -24   0  12       30.67       35.05     25.58 o 
 -22   0  12       19.34       30.57     11.73 o 
 -20   0  12     2066.01     1910.11     46.67 o 
 -18   0  12      319.79      316.84     13.65 o 
 -16   0  12      457.57      400.80     13.79 o 
 -14   0  12       35.99       27.68      6.51 o 
 -12   0  12      201.65      295.59     10.29 o 
 -10   0  12       49.09       60.60      6.51 o 
  -8   0  12       47.34       40.45      5.39 o 
  -6   0  12     1211.76     1246.93     22.88 o 
  -4   0  12     1117.24     1070.58     27.72 o 
  -2   0  12      410.13      338.75     15.08 o 
   0   0  12      739.72      679.12     23.04 o 
   2   0  12     1162.40     1131.60     32.56 o 
   4   0  12       55.50       90.99     14.11 o 
   6   0  12       38.84       -3.22     12.07 o 
   8   0  12       25.22       29.62     17.95 o 
  10   0  12        5.17       13.46     17.95 o 
 -27   1  12        0.48      -11.86      9.98 o 
 -25   1  12        2.25      -13.17      8.78 o 
 -23   1  12       12.86       -4.07      7.70 o 
 -21   1  12      209.24      247.78     15.03 o 
 -19   1  12       69.02      110.44      9.77 o 
 -17   1  12      337.52      244.32      8.59 o 
 -15   1  12      312.10      310.89      8.23 o 
 -13   1  12      246.49      239.00      8.04 o 
 -11   1  12      278.53      252.76      7.64 o 
  -9   1  12       40.44       32.16      4.70 o 
  -7   1  12        0.79       -3.55      4.41 o 
  -5   1  12       90.49      125.27      9.00 o 
  -3   1  12       39.04       29.96      4.98 o 
  -1   1  12      186.06      154.01     11.27 o 
   1   1  12      518.02      477.32     14.13 o 
   3   1  12       36.61       58.78      9.30 o 
   5   1  12     1038.05      952.53     30.32 o 
   7   1  12       38.09       66.40     13.91 o 
   9   1  12       17.04       25.99     13.00 o 
  11   1  12       33.62       43.60     14.82 o 
 -26   2  12        3.57       -0.10     11.19 o 
 -24   2  12        9.63        6.23      9.66 o 
 -22   2  12       81.45       99.72     12.51 o 
 -20   2  12      194.21      246.16     13.10 o 
 -18   2  12       38.36       33.03      8.72 o 
 -16   2  12      154.46      171.46      9.18 o 
 -14   2  12       40.67       34.82      6.15 o 
 -12   2  12       82.81       99.61      6.58 o 
 -10   2  12       75.18       94.85      8.04 o 
  -8   2  12      527.48      524.55     13.37 o 
  -6   2  12      171.00      150.16      8.12 o 
  -4   2  12       45.11       81.21      7.82 o 
  -2   2  12     1088.06      996.37     20.14 o 
   0   2  12       26.94       25.04      7.99 o 
   2   2  12      285.48      216.76     10.82 o 
   4   2  12       97.55       78.88     12.81 o 
   6   2  12        5.39       -1.97     12.12 o 
   8   2  12        5.31       -3.59     15.26 o 
  10   2  12        0.35       -4.49     17.05 o 
 -25   3  12        1.40       -7.95      9.90 o 
 -23   3  12        5.34        4.22      9.49 o 
 -21   3  12       68.30       87.11     12.49 o 
 -19   3  12       32.91       77.10     10.18 o 
 -17   3  12        0.34       -4.73     11.40 o 
 -15   3  12       79.49       77.68      9.56 o 
 -13   3  12        0.44       -5.59      7.44 o 
 -11   3  12       18.22       11.08      6.67 o 
  -9   3  12       53.14       41.54      6.97 o 
  -7   3  12       83.23       97.77     11.01 o 
  -5   3  12      484.31      531.06     14.43 o 
  -3   3  12       20.53        7.95      7.09 o 
  -1   3  12       96.29      178.73     13.21 o 
   1   3  12       21.60        3.58      9.72 o 
   3   3  12       25.97       17.51     11.01 o 
   5   3  12       21.01       12.49      9.39 o 
   7   3  12       22.92       31.88     15.53 o 
   9   3  12        0.19       14.36     18.85 o 
 -24   4  12       20.03       18.18     11.20 o 
 -22   4  12        1.64        3.16      9.74 o 
 -20   4  12       25.03       27.23     11.01 o 
 -18   4  12       13.08       12.70      8.77 o 
 -16   4  12      114.76      117.13     10.52 o 
 -14   4  12      118.23      103.42     10.54 o 
 -12   4  12        2.52      -12.80      8.53 o 
 -10   4  12       10.40       -5.38      6.89 o 
  -8   4  12      125.41      152.20     16.97 o 
  -6   4  12        5.67       -8.19      6.77 o 
  -4   4  12        4.45       -3.45      7.38 o 
  -2   4  12      133.77      134.81     11.60 o 
   0   4  12      557.62      570.83     17.24 o 
   2   4  12       35.67       60.24     10.61 o 
   4   4  12      102.58      126.64     13.79 o 
   6   4  12       41.68       47.53     13.28 o 
   8   4  12        0.53        6.68     14.66 o 
 -23   5  12        1.00       -7.64     10.53 o 
 -21   5  12        3.01        9.06     13.21 o 
 -19   5  12       65.82       68.56     12.41 o 
 -17   5  12        5.67        2.82     10.48 o 
 -15   5  12       11.90       21.76     10.62 o 
 -13   5  12       20.72        9.37     12.05 o 
 -11   5  12       61.16       72.96     10.70 o 
  -9   5  12      230.12      231.96     15.40 o 
  -7   5  12      330.17      323.59     13.40 o 
  -5   5  12        0.39       -4.39      8.37 o 
  -3   5  12        7.12      -14.47     12.83 o 
  -1   5  12      334.14      343.13     14.63 o 
   1   5  12      183.22      206.11     14.75 o 
   3   5  12        7.86      -15.71     10.79 o 
   5   5  12       34.60       33.17     11.46 o 
   7   5  12       13.94       20.61     11.39 o 
 -22   6  12       36.99       25.81     15.83 o 
 -20   6  12       50.11       88.47     18.95 o 
 -18   6  12        0.10        6.78     11.21 o 
 -16   6  12        0.36       -8.17     10.63 o 
 -14   6  12        0.68       -9.91     10.14 o 
 -12   6  12       98.53      124.57     13.62 o 
 -10   6  12      428.06      413.49     15.19 o 
  -8   6  12      633.33      609.34     20.41 o 
  -6   6  12      146.79      150.17     18.89 o 
  -4   6  12       68.38       61.72     11.03 o 
  -2   6  12      179.05      216.05     13.35 o 
   0   6  12      182.06      260.74     17.75 o 
   2   6  12        1.37        0.32      9.63 o 
   4   6  12        4.36       -2.12     10.69 o 
   6   6  12        0.02       -4.58     10.79 o 
 -19   7  12        3.82       10.29     21.25 o 
 -17   7  12       14.74        4.71     15.18 o 
 -15   7  12       26.99       18.98     12.70 o 
 -13   7  12       39.14       38.08     11.25 o 
 -11   7  12       87.65      116.06     13.01 o 
  -9   7  12      291.66      311.28     14.78 o 
  -7   7  12      183.18      201.02     12.99 o 
  -5   7  12        6.86       42.20     12.05 o 
  -3   7  12       85.90       94.38     12.56 o 
  -1   7  12        8.35       30.26     10.82 o 
   1   7  12       12.93       21.08     10.64 o 
   3   7  12       72.13       74.37     18.16 o 
 -16   8  12        0.00       -7.54     16.37 o 
 -14   8  12       14.56       -6.20     11.51 o 
 -12   8  12       16.47       -1.07     10.73 o 
 -10   8  12       32.22       16.55     10.92 o 
  -8   8  12        0.85       -6.89     10.49 o 
  -6   8  12       31.83       41.08     11.85 o 
  -4   8  12       31.03       37.98     11.43 o 
  -2   8  12       15.29        9.99     10.75 o 
   0   8  12      285.20      296.04     19.04 o 
 -27   1  13        0.80       -7.67     10.49 o 
 -25   1  13        0.41        2.52     11.68 o 
 -23   1  13        0.70        1.66      9.15 o 
 -21   1  13       93.22      157.55     12.93 o 
 -19   1  13      102.03       83.60     11.36 o 
 -17   1  13        9.65       -9.74      6.50 o 
 -15   1  13       39.40       25.93      6.27 o 
 -13   1  13       25.16       32.29      5.56 o 
 -11   1  13      276.91      295.51      8.59 o 
  -9   1  13      160.09      159.53      7.91 o 
  -7   1  13      710.79      654.46     14.71 o 
  -5   1  13      197.73      209.84      9.23 o 
  -3   1  13      177.07      217.59     14.72 o 
  -1   1  13      197.67      199.13     13.40 o 
   1   1  13        2.43      -14.03      9.35 o 
   3   1  13      271.28      215.05     14.97 o 
   5   1  13       12.71       17.28     11.17 o 
   7   1  13       37.73       49.37     18.85 o 
   9   1  13        0.58        7.18     18.85 o 
 -26   2  13        0.49      -11.97      9.82 o 
 -24   2  13        1.25        9.52     10.18 o 
 -22   2  13        4.94       -7.63      8.92 o 
 -20   2  13       48.36       46.84     10.20 o 
 -18   2  13      254.00      197.28     10.59 o 
 -16   2  13       29.75       -5.51      6.43 o 
 -14   2  13      134.39      144.38      7.56 o 
 -12   2  13       21.76       26.18      7.30 o 
 -10   2  13       26.05       30.19      8.13 o 
  -8   2  13      121.49      145.31      8.41 o 
  -6   2  13      773.23      701.83     23.97 o 
  -4   2  13       12.96       25.57      7.05 o 
  -2   2  13     1673.40     1504.45     27.45 o 
   0   2  13       36.70       -5.77     10.45 o 
   2   2  13        9.81       -5.47     10.09 o 
   4   2  13      120.15      140.37     15.11 o 
   6   2  13        1.39      -16.51     22.89 o 
   8   2  13        7.89       15.26     18.85 o 
 -25   3  13        3.42       -9.49     10.13 o 
 -23   3  13        0.07       -9.26      9.88 o 
 -21   3  13      299.42      291.02     14.46 o 
 -19   3  13      123.70      117.78     15.42 o 
 -17   3  13        2.92      -10.70      7.13 o 
 -15   3  13       46.36       38.47     11.92 o 
 -13   3  13       70.35       63.50      8.99 o 
 -11   3  13       90.51       89.82      9.18 o 
  -9   3  13      127.25      133.90      9.57 o 
  -7   3  13        1.03        0.86      7.00 o 
  -5   3  13       14.52       73.53     10.52 o 
  -3   3  13     2284.29     2355.64     38.45 o 
  -1   3  13       23.61       35.57     14.25 o 
   1   3  13      561.78      482.25     15.68 o 
   3   3  13       44.27       48.73     12.84 o 
   5   3  13        2.14      -13.10     11.95 o 
   7   3  13        0.69       -1.78     14.43 o 
 -24   4  13       30.94       26.26     11.46 o 
 -22   4  13       20.35       13.25     10.48 o 
 -20   4  13        0.08       -4.96     11.01 o 
 -18   4  13        3.68      -11.01      9.95 o 
 -16   4  13       36.19       25.44     11.21 o 
 -14   4  13       40.83       23.05      9.02 o 
 -12   4  13       28.66        1.95      7.84 o 
 -10   4  13        9.17        3.16      7.62 o 
  -8   4  13      445.37      457.76     14.60 o 
  -6   4  13      286.10      301.73     12.84 o 
  -4   4  13       44.50       62.80     20.46 o 
  -2   4  13       21.16       81.37     14.64 o 
   0   4  13      320.14      258.45     13.14 o 
   2   4  13       13.39       -4.09      8.42 o 
   4   4  13       79.04       60.69     12.21 o 
   6   4  13        1.39      -17.95     15.26 o 
 -23   5  13        9.09        2.93     10.66 o 
 -21   5  13       96.77      135.48     15.55 o 
 -19   5  13        2.92        0.49     10.93 o 
 -17   5  13       11.65      -16.10     10.73 o 
 -15   5  13       22.16        5.76      9.38 o 
 -13   5  13       38.81       32.62      9.76 o 
 -11   5  13      116.65      143.64     12.50 o 
  -9   5  13        0.44       -7.97      8.45 o 
  -7   5  13       19.41       84.17     11.17 o 
  -5   5  13      312.71      270.50     13.60 o 
  -3   5  13        0.49       29.00     10.35 o 
  -1   5  13      452.82      485.62     17.20 o 
   1   5  13      177.44      134.61     14.52 o 
   3   5  13       27.63       30.07     13.33 o 
   5   5  13        2.72       -3.71     10.36 o 
 -22   6  13       44.51       80.57     14.72 o 
 -20   6  13        0.00       13.27     12.51 o 
 -18   6  13       22.56       10.64     12.16 o 
 -16   6  13       36.44       19.60     18.80 o 
 -14   6  13       12.70       18.17     10.08 o 
 -12   6  13      172.27      213.21     16.71 o 
 -10   6  13       17.77       43.75     13.06 o 
  -8   6  13      108.55      142.67     15.12 o 
  -6   6  13       49.09       94.67     13.93 o 
  -4   6  13       14.99       17.46     10.73 o 
  -2   6  13      150.46      190.97     15.09 o 
   0   6  13       80.15       82.66     12.59 o 
   2   6  13      108.66      144.55     18.84 o 
   4   6  13       28.91       44.43     12.34 o 
 -19   7  13       31.29       53.77     14.20 o 
 -17   7  13        1.67       -2.17     12.24 o 
 -15   7  13        3.42       -4.94     13.33 o 
 -13   7  13        1.31        0.14     11.66 o 
 -11   7  13        9.30       15.91     10.88 o 
  -9   7  13        6.46       13.27     10.49 o 
  -7   7  13       10.77       10.88     10.03 o 
  -5   7  13       19.19       37.56     11.14 o 
  -3   7  13        0.42       -1.65     10.00 o 
  -1   7  13       91.14      131.55     20.34 o 
   1   7  13       34.89       43.19     19.49 o 
 -14   8  13        0.69        0.57     14.04 o 
 -12   8  13        2.92        5.73     12.21 o 
 -10   8  13        0.03      -12.48      9.60 o 
  -8   8  13        1.37        9.35     10.92 o 
  -6   8  13       15.15       25.24     11.21 o 
  -4   8  13       12.24       -3.23     10.24 o 
 -26   0  14      131.05      146.31     26.93 o 
 -24   0  14       22.76       11.67     18.85 o 
 -22   0  14      150.23      161.57     24.24 o 
 -20   0  14       66.52       72.71     18.85 o 
 -18   0  14       17.99      -11.62     11.42 o 
 -16   0  14       16.20       10.61     12.57 o 
 -14   0  14        0.18      -11.61      7.74 o 
 -12   0  14       38.23       50.90     10.05 o 
 -10   0  14        1.10      -17.95     15.26 o 
  -8   0  14      255.09      249.53     26.03 o 
  -6   0  14     1107.65     1086.59     29.72 o 
  -4   0  14     7423.84     6840.87    127.02 o 
  -2   0  14       93.52      125.78     14.89 o 
   0   0  14      606.98      630.21     24.24 o 
   2   0  14       63.82       49.66     14.41 o 
   4   0  14        5.26        7.99     12.10 o 
   6   0  14       19.96       34.11     17.95 o 
   8   0  14        5.35        2.69     17.95 o 
 -27   1  14        6.18       22.44     11.90 o 
 -25   1  14       80.65      121.23     14.29 o 
 -23   1  14       24.80       29.39     10.26 o 
 -21   1  14       89.17       97.62     11.69 o 
 -19   1  14       34.32       12.54      8.28 o 
 -17   1  14        4.60       -9.35      6.23 o 
 -15   1  14       38.26       32.23      6.61 o 
 -13   1  14      144.73      166.56     11.17 o 
 -11   1  14      161.26      157.78     15.08 o 
  -9   1  14       21.68       21.96      6.48 o 
  -7   1  14      319.08      279.68     10.64 o 
  -5   1  14     1497.12     1436.80     32.30 o 
  -3   1  14      390.83      425.95     21.06 o 
  -1   1  14      642.77      568.20     20.48 o 
   1   1  14       60.21       25.70     11.25 o 
   3   1  14        1.78       -0.49     10.18 o 
   5   1  14        9.10        6.11     12.45 o 
   7   1  14        4.17       23.34     18.85 o 
 -26   2  14       19.48       22.02     11.57 o 
 -24   2  14        1.48       -2.10     10.41 o 
 -22   2  14        3.51       -7.62     14.07 o 
 -20   2  14        2.81      -15.35     10.23 o 
 -18   2  14        9.66      -21.30     14.66 o 
 -16   2  14        5.85       -9.30      6.20 o 
 -14   2  14       43.99       29.37      8.24 o 
 -12   2  14       56.66       50.11      8.30 o 
 -10   2  14      134.24      150.03     11.62 o 
  -8   2  14       23.82       91.08     11.80 o 
  -6   2  14      215.56      241.05     11.66 o 
  -4   2  14      508.89      541.24     15.86 o 
  -2   2  14        8.84      -10.96     10.35 o 
   0   2  14      153.30      138.86     15.11 o 
   2   2  14       45.21       65.00     21.67 o 
   4   2  14        4.20      -11.91     15.26 o 
   6   2  14        2.91       -5.39     13.44 o 
 -25   3  14       20.73       11.01     13.48 o 
 -23   3  14        1.79       -2.64      9.96 o 
 -21   3  14       16.17       16.75     17.91 o 
 -19   3  14        1.17      -11.73      8.11 o 
 -17   3  14        8.78      -16.71     11.14 o 
 -15   3  14        0.02      -15.49     10.33 o 
 -13   3  14       33.76       18.45      8.09 o 
 -11   3  14        9.62      -11.10      8.68 o 
  -9   3  14      291.23      274.60     11.68 o 
  -7   3  14      212.36      215.20     11.43 o 
  -5   3  14        1.32       45.17      9.59 o 
  -3   3  14      232.89      262.57     12.95 o 
  -1   3  14       68.93       88.56     10.99 o 
   1   3  14      210.16      177.06     20.15 o 
   3   3  14       12.29        4.87     11.23 o 
   5   3  14        8.62       10.50     13.95 o 
   7   3  14        1.04      -20.64     17.05 o 
 -24   4  14        3.92      -14.78      9.85 o 
 -22   4  14        1.16        0.13     10.13 o 
 -20   4  14       51.12       41.30     12.51 o 
 -18   4  14       10.82       -4.57     10.76 o 
 -16   4  14        0.01      -12.00      8.00 o 
 -14   4  14       20.21        0.80      8.50 o 
 -12   4  14       36.04       16.79      8.73 o 
 -10   4  14        0.33       -4.88      7.91 o 
  -8   4  14      127.54      164.03     16.00 o 
  -6   4  14      133.80      130.18     19.17 o 
  -4   4  14      923.06      985.56     23.06 o 
  -2   4  14       27.66       27.62     10.29 o 
   0   4  14       61.79       79.24     11.55 o 
   2   4  14       11.86        1.95      9.01 o 
   4   4  14        1.69      -21.72     17.05 o 
   6   4  14        3.56        0.00     17.95 o 
 -23   5  14       31.46       26.34     15.46 o 
 -21   5  14        2.33       -2.14     11.22 o 
 -19   5  14        6.34       -5.62     11.20 o 
 -17   5  14        0.89      -14.94      9.96 o 
 -15   5  14       35.72       26.95      9.90 o 
 -13   5  14      192.00      188.60     13.69 o 
 -11   5  14        8.01       -8.93      8.89 o 
  -9   5  14        6.16       25.26     10.37 o 
  -7   5  14       89.03      118.10     12.67 o 
  -5   5  14      302.70      280.53     14.02 o 
  -3   5  14       49.25       73.13     12.01 o 
  -1   5  14        1.95       -7.49      9.24 o 
   1   5  14       21.31       16.33     13.58 o 
   3   5  14       13.94        9.60     15.26 o 
 -22   6  14        4.72       17.29     12.80 o 
 -20   6  14        3.59        3.93     16.21 o 
 -18   6  14        3.07       -6.42     10.94 o 
 -16   6  14       21.00       12.79     11.98 o 
 -14   6  14      221.04      241.38     18.63 o 
 -12   6  14      375.77      369.26     18.33 o 
 -10   6  14       37.09       48.47     12.51 o 
  -8   6  14       96.85      132.96     14.58 o 
  -6   6  14       99.55      101.98     14.05 o 
  -4   6  14       16.21       -0.73     11.11 o 
  -2   6  14       88.33      116.65     15.00 o 
   0   6  14       20.71       36.98     10.87 o 
   2   6  14        2.93       -8.28     11.17 o 
 -19   7  14        0.01       -7.20     11.57 o 
 -17   7  14        7.68        0.06     12.19 o 
 -15   7  14       63.04       63.15     14.29 o 
 -13   7  14      179.00      220.65     15.71 o 
 -11   7  14       69.18      121.25     18.03 o 
  -9   7  14      136.64      160.23     14.44 o 
  -7   7  14      172.09      186.57     15.49 o 
  -5   7  14        2.62        7.68     14.12 o 
  -3   7  14       56.00       39.23     11.99 o 
  -1   7  14       15.44       50.83     12.65 o 
 -14   8  14       17.10        9.19     12.10 o 
 -12   8  14       10.61       -4.70     10.79 o 
 -10   8  14       72.89      103.83     15.81 o 
  -8   8  14      127.01      170.60     26.69 o 
  -6   8  14       37.24       40.44     12.37 o 
 -27   1  15        1.85        6.40     14.19 o 
 -25   1  15        1.20       14.62     17.05 o 
 -23   1  15        0.26       -5.88      9.82 o 
 -21   1  15        4.84      -13.68      9.12 o 
 -19   1  15        0.95      -11.85      7.90 o 
 -17   1  15        8.01       -9.64      6.43 o 
 -15   1  15        9.82       -4.32      8.81 o 
 -13   1  15       70.20       67.83      8.73 o 
 -11   1  15      123.22      137.75     13.87 o 
  -9   1  15       22.28      -12.85     13.92 o 
  -7   1  15       10.37        4.49     10.20 o 
  -5   1  15      101.79      115.22     15.31 o 
  -3   1  15      252.87      267.13     15.40 o 
  -1   1  15      136.77       94.41     13.54 o 
   1   1  15       14.36        6.78     10.83 o 
   3   1  15        1.27       -1.61     10.08 o 
   5   1  15        1.08        5.57     13.44 o 
 -26   2  15        0.81      -12.28     10.81 o 
 -24   2  15        5.53       -0.08     10.26 o 
 -22   2  15       97.62      109.22     12.60 o 
 -20   2  15       44.79       15.56      8.65 o 
 -18   2  15        8.65      -11.01     10.62 o 
 -16   2  15       42.60       15.19      8.35 o 
 -14   2  15      146.34      145.56     10.50 o 
 -12   2  15        0.62      -12.57      8.38 o 
 -10   2  15       31.02       45.30     18.53 o 
  -8   2  15      193.15      200.30     10.91 o 
  -6   2  15     2234.72     2347.33     47.00 o 
  -4   2  15       83.88       87.16     13.81 o 
  -2   2  15        2.41      -12.07     10.15 o 
   0   2  15       84.39      102.16     13.86 o 
   2   2  15       15.14       17.91     11.83 o 
   4   2  15        5.46        4.41     13.04 o 
   6   2  15        1.17      -24.24     16.16 o 
 -25   3  15        6.47       -3.71     11.61 o 
 -23   3  15        0.15       -5.03     10.48 o 
 -21   3  15        6.62       12.19     11.56 o 
 -19   3  15       26.37        6.57     10.48 o 
 -17   3  15        9.55      -15.45     10.30 o 
 -15   3  15       21.00       22.72     12.70 o 
 -13   3  15      209.55      201.62     11.38 o 
 -11   3  15       26.72       88.13     10.93 o 
  -9   3  15       72.76       83.12     10.29 o 
  -7   3  15      406.54      391.19     14.34 o 
  -5   3  15     1466.04     1384.26     27.52 o 
  -3   3  15       21.45        1.17     11.88 o 
  -1   3  15       58.76       76.56     13.42 o 
   1   3  15       14.31        2.66     11.43 o 
   3   3  15       24.58       45.00     15.08 o 
   5   3  15       29.54       57.59     17.25 o 
 -24   4  15        0.36       -9.73     13.55 o 
 -22   4  15       17.08       -3.23     11.82 o 
 -20   4  15        8.49        7.99     11.65 o 
 -18   4  15        2.79      -17.96     12.49 o 
 -16   4  15        1.43      -12.34      8.23 o 
 -14   4  15       15.23      -12.89     10.85 o 
 -12   4  15       65.68       68.29     15.29 o 
 -10   4  15      146.69      143.50     12.14 o 
  -8   4  15      375.87      362.08     14.72 o 
  -6   4  15       79.72      140.89     12.90 o 
  -4   4  15      262.21      221.22     16.71 o 
  -2   4  15       74.51       86.60     11.97 o 
   0   4  15        6.70      -17.89     13.77 o 
   2   4  15        0.09       -6.72     13.97 o 
   4   4  15       24.83       14.14     18.85 o 
 -23   5  15       13.41       10.77     15.72 o 
 -21   5  15        0.00      -15.88     10.59 o 
 -19   5  15        0.02      -15.52     13.27 o 
 -17   5  15        4.86      -15.59     10.39 o 
 -15   5  15       15.43       17.46      9.93 o 
 -13   5  15        5.68        4.00      9.76 o 
 -11   5  15      121.43      124.66     12.95 o 
  -9   5  15      308.10      307.00     14.40 o 
  -7   5  15      350.14      374.37     15.90 o 
  -5   5  15       14.37        4.92     10.29 o 
  -3   5  15       25.94       48.23     11.46 o 
  -1   5  15      119.04      115.96     13.56 o 
   1   5  15        2.73       -6.46     10.15 o 
 -20   6  15        5.17       -2.25     11.74 o 
 -18   6  15        3.46      -13.68     15.18 o 
 -16   6  15       11.41       10.66     11.74 o 
 -14   6  15        3.50        3.70     10.95 o 
 -12   6  15       10.62       13.48     11.23 o 
 -10   6  15      264.91      275.37     16.20 o 
  -8   6  15       73.40       75.45     18.84 o 
  -6   6  15       48.50       37.22     12.64 o 
  -4   6  15      133.39      145.55     15.69 o 
  -2   6  15       19.68       31.11     12.45 o 
   0   6  15       56.47       75.24     13.50 o 
 -17   7  15        2.88        3.58     14.39 o 
 -15   7  15        1.24       16.57     13.33 o 
 -13   7  15        9.24       10.66     11.38 o 
 -11   7  15       56.46       91.12     25.91 o 
  -9   7  15       57.09      116.17     22.28 o 
  -7   7  15       93.72      126.08     16.70 o 
  -5   7  15        1.59       -2.25     10.27 o 
  -3   7  15        0.35        2.48     11.18 o 
 -26   0  16      124.63      149.90     26.93 o 
 -24   0  16        4.25       24.24     19.75 o 
 -22   0  16        7.99      -12.57     17.05 o 
 -20   0  16        0.31       -4.49     14.36 o 
 -18   0  16       27.31       16.01     11.61 o 
 -16   0  16      141.15      130.69     15.27 o 
 -14   0  16      268.26      212.73     33.21 o 
 -12   0  16       97.04      152.59     29.62 o 
 -10   0  16      144.20      156.18     30.52 o 
  -8   0  16     2541.73     2535.71     96.94 o 
  -6   0  16       42.58       32.31     26.93 o 
  -4   0  16       18.17      -32.31     24.24 o 
  -2   0  16       38.26       29.62     27.83 o 
   0   0  16        0.06      -27.83     21.54 o 
   2   0  16       29.26       44.88     27.83 o 
 -27   1  16       30.45       42.19     17.77 o 
 -25   1  16       26.20       44.85     25.58 o 
 -23   1  16        4.29       -2.00     14.36 o 
 -21   1  16       26.92        5.57     14.36 o 
 -19   1  16       13.39       -0.66      8.55 o 
 -17   1  16       27.96       16.05     11.19 o 
 -15   1  16        5.87      -13.23      9.59 o 
 -13   1  16       40.13       92.63     21.99 o 
 -11   1  16      416.52      440.69     25.06 o 
  -9   1  16      546.94      619.62     30.14 o 
  -7   1  16      306.36      281.35     30.52 o 
  -5   1  16      492.87      410.60     26.33 o 
  -3   1  16      385.21      306.61     23.48 o 
  -1   1  16        3.40      -21.83     14.56 o 
   1   1  16        0.32       -9.40     16.10 o 
   3   1  16        0.57      -18.40     21.09 o 
 -26   2  16       15.10       10.56     11.83 o 
 -24   2  16        1.66       -7.41     10.34 o 
 -22   2  16       16.53       28.61     10.68 o 
 -20   2  16        2.68       -8.99     10.06 o 
 -18   2  16       15.22        3.84      8.66 o 
 -16   2  16      118.25      101.59     11.32 o 
 -14   2  16       18.33       10.79      8.03 o 
 -12   2  16       36.93       10.60     11.06 o 
 -10   2  16       19.13        9.17      8.28 o 
  -8   2  16      258.48      314.56     16.51 o 
  -6   2  16      160.17      177.27     15.25 o 
  -4   2  16        6.24       -2.61     11.47 o 
  -2   2  16      100.78      147.57     20.22 o 
   0   2  16        3.32      -10.07     10.00 o 
   2   2  16        5.71       17.33     12.59 o 
   4   2  16        2.88      -20.39     13.59 o 
 -25   3  16        0.05        0.47     20.20 o 
 -23   3  16        0.84       -0.33     13.37 o 
 -21   3  16        1.96      -14.32      9.54 o 
 -19   3  16       31.82       31.13     11.82 o 
 -17   3  16       14.03        6.03      8.83 o 
 -15   3  16        3.21       -4.55      8.59 o 
 -13   3  16        6.71       -5.70      7.87 o 
 -11   3  16       45.48       34.44      9.20 o 
  -9   3  16      261.00      250.30     12.61 o 
  -7   3  16       19.26       71.70     10.82 o 
  -5   3  16       23.16        0.35     17.48 o 
  -3   3  16       71.71       77.08     14.34 o 
  -1   3  16        3.52      -10.43     11.51 o 
   1   3  16        0.56       -6.19     11.07 o 
   3   3  16        2.27        4.64     17.95 o 
 -24   4  16        8.79        0.10     14.43 o 
 -22   4  16        6.05       -4.65     11.80 o 
 -20   4  16        2.05      -16.15     10.76 o 
 -18   4  16        9.44      -15.50     10.33 o 
 -16   4  16        0.58      -12.14      8.09 o 
 -14   4  16       12.12       15.45      9.72 o 
 -12   4  16       22.70        0.77      9.46 o 
 -10   4  16       62.90       81.50     11.41 o 
  -8   4  16      523.27      487.50     16.76 o 
  -6   4  16        0.01       -9.05      9.17 o 
  -4   4  16        1.37        2.83      9.84 o 
  -2   4  16       50.24       39.38     12.79 o 
   0   4  16        1.75        1.01     12.23 o 
   2   4  16        0.00      -15.71     13.85 o 
 -23   5  16        0.25        8.81     15.19 o 
 -21   5  16        0.00      -18.11     12.07 o 
 -19   5  16       10.29        7.17     12.36 o 
 -17   5  16       50.56       42.95     13.41 o 
 -15   5  16       20.36       14.44     10.51 o 
 -13   5  16       31.92       28.15     10.94 o 
 -11   5  16       26.95       47.69     11.66 o 
  -9   5  16       42.62       78.64     12.36 o 
  -7   5  16      273.53      275.20     14.18 o 
  -5   5  16        1.18        2.08     10.12 o 
  -3   5  16        1.87       -6.73      9.78 o 
  -1   5  16        0.58      -18.17     12.11 o 
 -20   6  16       12.99        5.35     12.50 o 
 -18   6  16       78.78       85.78     14.69 o 
 -16   6  16       47.12       96.74     15.21 o 
 -14   6  16      216.06      236.71     17.38 o 
 -12   6  16       10.31       20.84     11.56 o 
 -10   6  16       89.03       88.63     13.59 o 
  -8   6  16       25.83       27.98     11.35 o 
  -6   6  16       16.17       10.59     12.23 o 
  -4   6  16       40.16       49.03     13.82 o 
  -2   6  16        0.59      -11.47     10.40 o 
 -15   7  16       42.31       28.67     14.14 o 
 -13   7  16       49.47       65.71     12.27 o 
 -11   7  16        2.37       14.58     11.87 o 
  -9   7  16      182.12      225.13     15.48 o 
  -7   7  16       14.72       28.57     11.84 o 
 -25   1  17        1.37      -13.79     13.46 o 
 -23   1  17        5.74      -12.45     12.65 o 
 -21   1  17        0.10      -17.05     16.16 o 
 -19   1  17       28.67        2.84     11.20 o 
 -17   1  17        7.04       -6.13      9.99 o 
 -15   1  17      199.85      178.00     23.79 o 
 -13   1  17       11.85        1.80     15.87 o 
 -11   1  17      106.93      178.85     23.64 o 
  -9   1  17       28.74       34.66     18.52 o 
  -7   1  17      184.35      229.74     24.78 o 
  -5   1  17       94.74      160.91     25.70 o 
  -3   1  17        0.06       -7.61     17.38 o 
  -1   1  17        0.38       -9.47     18.37 o 
   1   1  17        3.32       -2.92     20.64 o 
   3   1  17        6.56       20.64     30.52 o 
 -26   2  17        2.07      -20.32     13.55 o 
 -24   2  17       15.39       12.57     21.54 o 
 -22   2  17        5.20      -12.57     17.95 o 
 -20   2  17       20.35        8.19     15.31 o 
 -18   2  17       75.84       80.55     11.66 o 
 -16   2  17        0.03       -4.54      8.26 o 
 -14   2  17       34.73       26.10     10.11 o 
 -12   2  17        0.48      -14.98      9.99 o 
 -10   2  17      253.61      230.11     14.76 o 
  -8   2  17        0.92       -5.51     15.69 o 
  -6   2  17       66.03       49.86     12.86 o 
  -4   2  17       79.15       96.35     13.88 o 
  -2   2  17        1.36      -14.78      9.85 o 
   0   2  17        1.89        6.35     11.74 o 
   2   2  17        0.31       -4.57     11.90 o 
 -25   3  17        0.69      -12.67     13.77 o 
 -23   3  17        2.64      -12.11     15.71 o 
 -21   3  17        8.88        0.80     11.02 o 
 -19   3  17       38.34       32.37     12.02 o 
 -17   3  17        2.25      -12.91      8.61 o 
 -15   3  17      140.84      126.28     12.14 o 
 -13   3  17      138.34      145.49     12.67 o 
 -11   3  17        2.65       -7.24     11.14 o 
  -9   3  17      520.53      566.70     23.56 o 
  -7   3  17       32.01       52.65     13.56 o 
  -5   3  17       37.10       25.09     17.76 o 
  -3   3  17        2.66      -13.15     16.64 o 
  -1   3  17        4.20      -10.06     11.44 o 
   1   3  17       22.19       32.59     13.44 o 
 -24   4  17        0.00      -21.03     14.02 o 
 -22   4  17        1.34      -17.06     11.37 o 
 -20   4  17        1.46      -16.24     11.29 o 
 -18   4  17       15.35       -2.20     12.16 o 
 -16   4  17        2.24       -8.11     13.73 o 
 -14   4  17       14.79       11.66     10.08 o 
 -12   4  17        1.99      -13.29      8.86 o 
 -10   4  17        5.84       34.41     10.81 o 
  -8   4  17       24.86       33.26     10.95 o 
  -6   4  17      229.67      208.18     23.50 o 
  -4   4  17        8.24        2.78     12.56 o 
  -2   4  17       10.67        7.24     13.25 o 
   0   4  17        3.04       -8.13     11.53 o 
 -21   5  17        0.30       -6.86     12.32 o 
 -19   5  17        0.10       -3.30     12.98 o 
 -17   5  17       52.76       44.68     12.04 o 
 -15   5  17       26.82       30.56     11.60 o 
 -13   5  17        1.65      -16.73     12.44 o 
 -11   5  17      170.03      191.38     14.49 o 
  -9   5  17        2.36        8.73     10.82 o 
  -7   5  17       31.94       17.02     13.34 o 
  -5   5  17       35.28       17.34     10.98 o 
  -3   5  17        1.10       -6.40     12.81 o 
 -18   6  17       20.58       35.27     14.32 o 
 -16   6  17        0.03       -6.70     12.79 o 
 -14   6  17       30.76       39.31     12.90 o 
 -12   6  17        0.16        0.83     11.18 o 
 -10   6  17      170.81      204.25     15.63 o 
  -8   6  17        0.95        6.33     10.78 o 
  -6   6  17        1.06       -9.44     11.13 o 
 -26   0  18       35.71       35.01     24.24 o 
 -24   0  18        6.42        8.98     17.95 o 
 -22   0  18        0.85        7.18     17.05 o 
 -20   0  18        1.98      -26.93     18.85 o 
 -18   0  18        2.08        7.18     25.13 o 
 -16   0  18      196.70      218.12     29.62 o 
 -14   0  18       95.81       65.52     30.52 o 
 -12   0  18        1.69      -12.57     25.13 o 
 -10   0  18       85.52      133.74     35.90 o 
  -8   0  18      453.66      551.12     43.98 o 
  -6   0  18        5.21      -23.34     27.83 o 
  -4   0  18        0.00      -26.03     26.03 o 
  -2   0  18        5.19      -12.57     26.93 o 
   0   0  18        2.92       38.60     27.83 o 
 -25   1  18        0.04      -18.18     12.12 o 
 -23   1  18        5.32        2.69     18.85 o 
 -21   1  18        6.79       -2.53     13.28 o 
 -19   1  18        8.85       -4.88     10.34 o 
 -17   1  18       77.76       60.21     18.72 o 
 -15   1  18        1.20       18.45     18.65 o 
 -13   1  18        3.12        8.98     19.35 o 
 -11   1  18      107.81      137.26     25.06 o 
  -9   1  18      538.07      572.67     34.11 o 
  -7   1  18      216.42      237.85     47.57 o 
  -5   1  18        2.75      -27.12     18.08 o 
  -3   1  18        6.35      -13.15     19.35 o 
  -1   1  18       16.17       16.61     19.68 o 
   1   1  18       93.61      169.08     27.56 o 
 -24   2  18        0.41      -28.27     18.85 o 
 -22   2  18        4.32       -3.90     14.43 o 
 -20   2  18        1.39      -20.92     13.95 o 
 -18   2  18       18.29        2.24     13.01 o 
 -16   2  18        0.06      -15.67     10.45 o 
 -14   2  18       85.56       94.32     20.94 o 
 -12   2  18       24.94       18.76     18.01 o 
 -10   2  18      109.70      118.17     36.35 o 
  -8   2  18       85.46      107.65     24.66 o 
  -6   2  18       19.21       19.27     19.01 o 
  -4   2  18       14.18        3.30     19.16 o 
  -2   2  18        3.84       -1.35     18.41 o 
   0   2  18        0.55       -0.66     19.99 o 
 -23   3  18        0.06       -8.61     13.15 o 
 -21   3  18        0.02        2.15     10.94 o 
 -19   3  18        1.31      -14.13     10.03 o 
 -17   3  18        6.15       -2.92      9.98 o 
 -15   3  18       12.26       16.93     10.36 o 
 -13   3  18        1.01       -1.10      8.77 o 
 -11   3  18        3.93        1.88     23.25 o 
  -9   3  18       10.70       -5.53     19.64 o 
  -7   3  18        5.14        1.91     13.57 o 
  -5   3  18        0.27        0.44     11.11 o 
  -3   3  18        4.75       -7.90     11.98 o 
  -1   3  18        0.24      -15.81     10.54 o 
 -22   4  18        4.97      -13.21     12.07 o 
 -20   4  18        0.58       -6.30     12.69 o 
 -18   4  18       27.89       13.68     10.74 o 
 -16   4  18        6.30      -15.74     10.49 o 
 -14   4  18        0.87       20.69     10.60 o 
 -12   4  18      143.61      169.00     14.27 o 
 -10   4  18       13.47       -1.41     10.13 o 
  -8   4  18       10.83       15.97     13.06 o 
  -6   4  18       16.78       -7.08     12.72 o 
  -4   4  18        4.45       -4.68     12.60 o 
  -2   4  18        0.53      -15.28     11.05 o 
 -21   5  18       16.95       39.37     14.51 o 
 -19   5  18       49.57       42.89     14.86 o 
 -17   5  18        0.29        4.11     11.56 o 
 -15   5  18        9.54        1.97     11.42 o 
 -13   5  18        3.59        3.82     11.21 o 
 -11   5  18       52.05       50.30     11.65 o 
  -9   5  18        0.81      -13.78     10.29 o 
  -7   5  18        4.06       -2.09      9.72 o 
  -5   5  18        3.43       -1.42     14.72 o 
 -16   6  18        9.89        2.33     12.26 o 
 -14   6  18        7.79        1.53     10.87 o 
 -12   6  18        2.38       -5.01     11.73 o 
 -10   6  18        7.39       -3.54     10.45 o 
  -8   6  18       37.35       24.59     12.68 o 
 -25   1  19        9.66      -11.67     20.64 o 
 -23   1  19        1.87        8.98     17.95 o 
 -21   1  19        1.00       12.57     25.13 o 
 -19   1  19       38.50       37.61     19.64 o 
 -17   1  19        1.69       -5.83     18.41 o 
 -15   1  19       20.25        8.58     23.79 o 
 -13   1  19       34.64       37.40     20.56 o 
 -11   1  19       86.09      171.12     26.29 o 
  -9   1  19        5.20       -2.00     21.26 o 
  -7   1  19        1.01      -13.13     17.74 o 
  -5   1  19        1.75        1.19     19.64 o 
  -3   1  19       16.69       23.28     20.62 o 
  -1   1  19        5.25       13.70     25.58 o 
 -24   2  19        2.15      -10.77     21.54 o 
 -22   2  19        2.98      -22.00     14.66 o 
 -20   2  19        8.01        8.45     14.61 o 
 -18   2  19       28.30       28.68     19.35 o 
 -16   2  19      112.95      111.66     22.52 o 
 -14   2  19        1.80       -4.09     31.42 o 
 -12   2  19        4.93       -9.33     20.04 o 
 -10   2  19        8.99       -4.07     20.28 o 
  -8   2  19        1.73      -26.76     19.92 o 
  -6   2  19        3.15       -0.42     21.55 o 
  -4   2  19        4.45       -0.61     19.99 o 
  -2   2  19       20.46       50.46     23.11 o 
 -23   3  19        0.14      -13.27     17.03 o 
 -21   3  19        0.11      -22.08     14.94 o 
 -19   3  19       26.51       21.64     13.34 o 
 -17   3  19        0.14       -8.05     12.14 o 
 -15   3  19        3.67       17.05     29.62 o 
 -13   3  19      182.57      212.18     36.35 o 
 -11   3  19       18.58       -7.93     19.29 o 
  -9   3  19       14.65       -3.35     20.69 o 
  -7   3  19        8.40      -23.26     26.48 o 
  -5   3  19        0.04      -11.03     19.99 o 
  -3   3  19        0.55       -7.90     21.89 o 
 -22   4  19        0.00      -18.27     12.18 o 
 -20   4  19        2.90      -19.51     18.56 o 
 -18   4  19        6.87       -7.75     10.36 o 
 -16   4  19       28.85        7.93     10.66 o 
 -14   4  19       18.62       14.18     10.56 o 
 -12   4  19        9.55       -7.39     11.59 o 
 -10   4  19       69.15       68.30     15.73 o 
  -8   4  19        1.95      -25.13     16.75 o 
  -6   4  19       22.07        1.92     12.73 o 
 -19   5  19        0.39      -17.42     11.61 o 
 -17   5  19        7.74        3.87     14.77 o 
 -15   5  19       27.57        9.91     10.64 o 
 -13   5  19        2.93      -15.59     10.39 o 
 -11   5  19       31.88       26.55     12.23 o 
  -9   5  19        1.76      -18.50     12.33 o 
 -20   0  20       55.57       73.60     30.52 o 
 -18   0  20        9.90        2.69     26.03 o 
 -16   0  20        4.06       -1.80     26.03 o 
 -14   0  20      175.74      285.44     45.78 o 
 -12   0  20      104.98      209.14     43.08 o 
 -10   0  20       31.21       36.80     27.83 o 
  -8   0  20       17.50      -10.77     28.72 o 
  -6   0  20       24.73       -6.28     26.93 o 
  -4   0  20       41.80      120.28     39.49 o 
 -21   1  20        8.70       -4.49     26.93 o 
 -19   1  20        3.47        6.66     18.65 o 
 -17   1  20       29.74       35.01     25.13 o 
 -15   1  20       25.68       15.82     22.44 o 
 -13   1  20      151.29      198.65     27.84 o 
 -11   1  20        1.84       -2.80     20.62 o 
  -9   1  20       22.10        1.87     19.55 o 
  -7   1  20        1.01      -15.58     21.55 o 
  -5   1  20        0.02      -30.42     20.28 o 
 -22   2  20        9.30       -0.90     26.93 o 
 -20   2  20        0.42      -10.66     18.28 o 
 -18   2  20        1.27       12.16     18.76 o 
 -16   2  20        0.02      -23.74     17.10 o 
 -14   2  20      118.38      137.80     25.29 o 
 -12   2  20        1.57      -19.16     19.01 o 
 -10   2  20        6.69      -10.27     19.63 o 
  -8   2  20        0.24      -22.81     19.01 o 
  -6   2  20        1.71       -6.40     20.28 o 
 -21   3  20        0.23      -22.32     14.88 o 
 -19   3  20        1.01        0.24     13.26 o 
 -17   3  20       11.80       18.27     22.36 o 
 -15   3  20       50.46       58.16     24.43 o 
 -13   3  20        0.55      -24.61     19.40 o 
 -11   3  20        5.89      -10.37     23.11 o 
  -9   3  20        0.69        0.45     21.58 o 
  -7   3  20        0.05       -7.89     22.11 o 
 -18   4  20       33.01       30.59     12.23 o 
 -16   4  20        9.05        2.14     10.40 o 
 -14   4  20        1.96       -4.97     13.22 o 
 -12   4  20        6.98       -6.17     13.53 o 
 -10   4  20       10.03       15.03     13.83 o 
  -8   4  20        0.75       -8.70     12.91 o 
 -21   1  21        2.80       11.28     26.48 o 
 -19   1  21        0.77       -8.02     28.27 o 
 -17   1  21        0.20        1.02     18.65 o 
 -15   1  21       53.27       92.41     26.00 o 
 -13   1  21       18.26       25.55     23.38 o 
 -11   1  21        4.19      -20.38     21.47 o 
  -9   1  21        1.91      -15.01     20.64 o 
  -7   1  21        0.15      -19.54     22.52 o 
 -20   2  21       13.38       21.60     19.01 o 
 -18   2  21       13.34        5.28     20.62 o 
 -16   2  21       10.96       -9.20     21.26 o 
 -14   2  21        1.01      -23.91     20.69 o 
 -12   2  21        1.28      -13.55     23.16 o 
 -10   2  21       11.78      -15.05     21.47 o 
  -8   2  21        4.47        2.52     24.38 o 
 -19   3  21       45.92       33.68     22.74 o 
 -17   3  21        3.70      -13.11     38.60 o 
 -15   3  21        0.22        2.38     20.19 o 
 -13   3  21      112.67      138.45     27.56 o 
 -11   3  21       10.75        8.09     22.52 o 
 -20   0  22        2.18        8.08     30.52 o 
 -18   0  22       12.25       19.75     32.31 o 
 -16   0  22       11.80       -4.49     29.62 o 
 -14   0  22      155.07      200.16     41.29 o 
 -12   0  22        7.76       17.95     30.52 o 
 -10   0  22        2.34      -13.46     30.52 o 
 -19   1  22        4.43        7.48     21.26 o 
 -17   1  22       19.97       46.47     21.89 o 
 -15   1  22        7.10        2.41     21.26 o 
 -13   1  22       27.28       25.08     22.19 o 
 -11   1  22       16.32       10.73     22.52 o 
 -18   2  22        1.37       -2.49     20.45 o 
 -16   2  22        0.53      -10.00     20.56 o 
 -14   2  22       70.58      132.29     28.83 o 
                                                 
